# Supplementary material for: Comparison of inter- and intraspecies variation in humans and fruit flies
Source: Genom Data. 2014 Nov 22;3:49–54. doi: 10.1016/j.gdata.2014.11.010 (PMC4536057; doi:10.1016/j.gdata.2014.11.010)
Supplement: Supplementary Table 1 — Scored pairs of orthologous fly and human genes. [file mmc1.xlsx]

## Sheet: newintrainter
Human Ensembl ID	Human Gene Symbol	Human Entrez ID	Fly Ensembl ID	Fly Gene Symbol	Fly Entrez ID	Intraspecies Human Var (nt)	%ID Fly to Human (nt)	Intraspecies Fly Var (nt)	%ID Human to Fly (nt)	Intraspecies Human Var (aa)	%ID Fly to Human(aa)	Intraspecies Fly Var (aa)	%ID Human to Fly (aa)
ENSG00000127837	AAMP	14	FBgn0036460	CG5114	39624	0.716686	0.396313	0.342615	0.386517	0.0190833	0.26	0.0290557	0.26
ENSG00000131043	AAR2	25980	FBgn0038590	CG12320	42189	0.507893	0.462674	0.352559	0.468777	0.00977945	0.32	0.0487409	0.32
ENSG00000149313	AASDHPPT	60496	FBgn0052099	eap	317852	0.718914	0.422869	0.244087	0.450575	0.00292977	0.3	0.0794702	0.32
ENSG00000008311	AASS	10157	FBgn0025687	LKR	34064	0.704214	0.526638	0.317154	0.525503	0.00016027	0.5	0.00834614	0.5
ENSG00000108270	AATF	26574	FBgn0031851	CG11188	33943	0.557571	0.390476	0.455524	0.448087	0.00509273	0.3	0.154108	0.34
ENSG00000183044	ABAT	18	FBgn0036927	CG7433	40188	2.56622	0.574667	0.069963	0.591221	0.0184163	0.52	0.0094181	0.53
ENSG00000135776	ABCB10	23456	FBgn0023536	CG3156	30994	0.579522	0.462511	0.0958512	0.493256	0.0201121	0.41	0.0100143	0.44
ENSG00000115657	ABCB6	10058	FBgn0038376	Hmt-1	41925	0.239401	0.535234	0.16699	0.5204	0.0696086	0.49	0.028294	0.48
ENSG00000131269	ABCB7	22	FBgn0035244	ABCB7	38193	4.55576	0.50996	0.3748	0.516824	0.0662136	0.49	0.06	0.5
ENSG00000197150	ABCB8	11194	FBgn0030403	CG1824	32208	0.913585	0.49675	0.144758	0.468682	0.0595041	0.44	0.0116845	0.42
ENSG00000124574	ABCC10	89845	FBgn0032018	CG7806	34140	0.767873	0.432976	0.500624	0.434432	0.00953826	0.36	0.0391947	0.36
ENSG00000117528	ABCD3	5825	FBgn0031069	Pmp70	32992	0.530202	0.553869	0.255565	0.548872	0.00761791	0.58	0.000471087	0.58
ENSG00000164163	ABCE1	6059	FBgn0086706	pix	39027	0.184172	0.659989	0.204428	0.647027	0.000800051	0.77	0	0.76
ENSG00000204574	ABCF1	23	FBgn0030321	CG1703	32112	0.782514	0.552268	0.0989717	0.517943	0.00263525	0.5	0.00835476	0.47
ENSG00000033050	ABCF2	10061	FBgn0030672	CG9281	32508	1.14855	0.626183	0.0429793	0.649755	0.081881	0.66	0	0.68
ENSG00000161204	ABCF3	55324	FBgn0036888	CG9330	40131	1.39099	0.574048	0.0482686	0.574859	0.00137672	0.56	0.000699545	0.56
ENSG00000139826	ABHD13	84945	FBgn0025109	Bem46	44441	0.676009	0.443126	0.168367	0.441815	0.000692826	0.4	0	0.4
ENSG00000140526	ABHD2	11057	FBgn0014906	Hydr2	33532	1.26977	0.487059	0.355449	0.520101	0.000478669	0.39	0.00137504	0.42
ENSG00000005189	AC004381.6	81691	FBgn0035707	CG8368	38740	0.577561	0.303187	0.282041	0.344591	0.00069385	0.2	0.0154272	0.23
ENSG00000167315	ACAA2	10449	FBgn0040064	yip2	34313	1.06795	0.573468	0.545732	0.572027	0.00541658	0.59	0	0.59
ENSG00000117054	ACADM	34	FBgn0035811	CG12262	38864	1.72887	0.59451	0.541667	0.603023	0.0227284	0.67	0.00094697	0.68
ENSG00000196177	ACADSB	36	FBgn0036824	CG3902	40059	1.37269	0.54321	0.374565	0.566828	0.0129933	0.55	0.00154619	0.58
ENSG00000072778	ACADVL	37	FBgn0034432	CG7461	37217	0.60805	0.513274	0.281899	0.555024	0.0531354	0.5	0.0207715	0.54
ENSG00000075239	ACAT1	38	FBgn0029969	CG10932	31695	1.03995	0.557377	0.115747	0.580488	0.0116903	0.61	0.0148048	0.63
ENSG00000120437	ACAT2	39	FBgn0035203	CG9149	38147	1.66692	0.541562	0.286359	0.548469	0.102475	0.56	0.011274	0.57
ENSG00000182827	ACBD3	64746	FBgn0031061	CG14232	32983	1.04842	0.391414	0.161092	0.430556	0.0227338	0.34	0.0158451	0.37
ENSG00000181513	ACBD4	79777	FBgn0031478	CG8814	33492	0.597997	0.289345	0.338703	0.304527	0.0202038	0.16	0.0156726	0.17
ENSG00000135847	ACBD6	84320	FBgn0064116	CG33713	3771728	0.979545	0.345154	0.0253921	0.400549	7.03e-05	0.27	0.0029873	0.32
ENSG00000177076	ACER2	340485	FBgn0045064	bwa	250736	1.1548	0.555152	0.414966	0.508889	0.00647422	0.47	0.0427211	0.43
ENSG00000131473	ACLY	47	FBgn0020236	ATPCL	36760	0.608517	0.650318	0.311262	0.643885	0.00727587	0.69	0.00633843	0.68
ENSG00000196636	ACN9	57001	FBgn0038437	CG14898	42004	1.06154	0.424	0.0320856	0.441667	0.00147298	0.36	0.0178253	0.38
ENSG00000155893	ACPL2	92370	FBgn0031397	CG15385	33396	1.58839	0.390278	0.24483	0.319137	0.00841631	0.25	0.0286858	0.2
ENSG00000167107	ACSF2	80221	FBgn0031703	CG12512	33766	1.1463	0.478049	0.625855	0.495784	0.0365593	0.36	0.0453698	0.38
ENSG00000176715	ACSF3	197322	FBgn0029945	CG18155	31668	2.63016	0.391782	0.138359	0.369945	0.0795737	0.27	0.00763359	0.26
ENSG00000131069	ACSS2	55902	FBgn0012034	AcCoAS	40348	1.21053	0.579365	0.0884268	0.617413	0.0239874	0.59	0.00063012	0.62
ENSG00000131966	ACTR10	55860	FBgn0031050	Arp11	32969	0.925386	0.423661	0.189598	0.467372	0.00208852	0.36	0.0223831	0.4
ENSG00000138071	ACTR2	10097	FBgn0011742	Arp14D	32623	1.38001	0.665831	0.130657	0.665831	0.00211489	0.8	0	0.8
ENSG00000101442	ACTR5	79913	FBgn0038576	Arp5	42173	1.67133	0.447007	0.206194	0.418724	0.0226526	0.36	0.0093339	0.33
ENSG00000075089	ACTR6	64431	FBgn0011741	Actr13E	32514	0.424972	0.511785	0.0579065	0.509213	0.00109957	0.47	0	0.46
ENSG00000113812	ACTR8	93973	FBgn0030877	Arp8	32769	1.32041	0.39797	0.028076	0.409116	0.11277	0.3	0.00330306	0.31
ENSG00000168803	ADAL	161823	FBgn0037661	Ada	41092	1.43079	0.41565	0.285459	0.40455	0.0505059	0.34	0.17306	0.33
ENSG00000151694	ADAM17	6868	FBgn0039734	Tace	43558	1.17701	0.40979	0.303435	0.461293	0.00249603	0.34	0.0120865	0.38
ENSG00000065457	ADAT1	23536	FBgn0028658	adat	34787	1.44441	0.343958	0.394222	0.43824	0.0736322	0.28	0.0853933	0.36
ENSG00000189007	ADAT2	134637	FBgn0038491	CG5292	42079	1.66489	0.420593	0.326892	0.502083	0.00375765	0.37	0.00161031	0.44
ENSG00000213638	ADAT3	113179	FBgn0034360	CG10927	37135	2.0031	0.416904	0.349531	0.406481	0.200421	0.31	0.0988917	0.3
ENSG00000063761	ADCK1	57143	FBgn0035039	CG3608	37938	1.7139	0.523901	0.0708125	0.528958	0.013029	0.45	0.024512	0.46
ENSG00000173137	ADCK5	203054	FBgn0036142	CG7616	39260	0.94425	0.472989	0.398459	0.492519	0.0439819	0.37	0.0477842	0.39
ENSG00000138031	ADCY3	109	FBgn0023416	Ac3	35419	2.18982	0.45542	0.0641176	0.446444	0.0328496	0.38	0.00312134	0.37
ENSG00000162104	ADCY9	115	FBgn0022710	Ac13E	32485	1.76402	0.455777	0.272937	0.362106	0.00701478	0.34	0.00253445	0.27
ENSG00000147576	ADHFE1	137872	FBgn0017482	T3dh	37551	1.6682	0.581014	0.584906	0.58477	0.00828162	0.58	0.0137221	0.58
ENSG00000182551	ADI1	55256	FBgn0052068	CG32068	326189	2.94275	0.545624	0.222642	0.52509	0.0530296	0.49	0.00754717	0.47
ENSG00000181915	ADO	84890	FBgn0035839	CG7550	38901	1.10099	0.361728	0.3	0.406944	0.194198	0.26	0.0413043	0.29
ENSG00000159322	ADPGK	83440	FBgn0036402	CG6650	39555	0.822989	0.383737	0.444375	0.379907	0.0306572	0.28	0.013162	0.27
ENSG00000239900	ADSL	158	FBgn0038467	CG3590	42051	0.310346	0.630854	0.211347	0.634789	0.0050634	0.66	0.0389779	0.66
ENSG00000141385	AFG3L2	10939	FBgn0036702	CG6512	39922	1.04501	0.5734	0.14562	0.553269	0.000124041	0.61	0.0039818	0.59
ENSG00000183077	AFMID	125061	FBgn0031821	CG9542	33907	0	0.380952	0.237192	0.391111	0	0.23	0.00379507	0.23
ENSG00000186094	AGBL4	84871	FBgn0051019	CG31019	318558	0.702974	0.493042	0.324466	0.376328	0.0010174	0.43	0.0148277	0.33
ENSG00000164252	AGGF1	55109	FBgn0034002	CG8079	36689	0.947588	0.343604	0.266348	0.408209	0.00119498	0.25	0.0264511	0.29
ENSG00000006530	AGK	55750	FBgn0260750	Mulk	326168	0.352858	0.35624	0.580919	0.368464	0.000172984	0.24	0.0155477	0.25
ENSG00000162688	AGL	178	FBgn0034618	CG9485	37435	1.60863	0.495213	0.262908	0.465725	0.00981877	0.46	0.00586101	0.43
ENSG00000188266	AGPHD1	123688	FBgn0086909	CG31751	35118	1.41457	0.426273	0.17099	0.381295	0.0214365	0.31	0.0328473	0.27
ENSG00000018510	AGPS	8540	FBgn0033983	CG10253	36669	0.705357	0.49848	0.633605	0.51981	0.000694477	0.48	0.0209249	0.5
ENSG00000177674	AGTRAP	57085	FBgn0052638	CG32638	318133	1.65132	0.39413	0.178409	0.39413	0.00758587	0.26	0	0.26
ENSG00000172482	AGXT	189	FBgn0014031	Spat	31587	1.94411	0.543367	0.369871	0.540609	0.0675316	0.44	0	0.44
ENSG00000113492	AGXT2	64902	FBgn0037186	CG11241	40492	2.18001	0.532425	0.0447903	0.528314	0.0512872	0.5	0.0053141	0.5
ENSG00000153207	AHCTF1	25909	FBgn0031052	CG14215	32971	1.08327	0.296264	0.217593	0.31928	0.000129198	0.17	0.0833216	0.18
ENSG00000101444	AHCY	191	FBgn0014455	Ahcy13	32471	0.674076	0.755401	0.0779547	0.755401	0.00225147	0.81	0	0.81
ENSG00000100591	AHSA1	10598	FBgn0032961	CG1416	35426	2.66058	0.499014	0.209963	0.47646	0.261784	0.41	0.0106988	0.39
ENSG00000156709	AIFM1	9131	FBgn0031392	AIF	33390	5.35669	0.474715	0.100301	0.393775	0.281944	0.42	0.0109619	0.35
ENSG00000164022	AIMP1	9255	FBgn0033351	CG8235	35892	0.634148	0.458333	0.10989	0.47678	0.00849093	0.43	0.0567766	0.45
ENSG00000106305	AIMP2	7965	FBgn0036515	CG12304	39690	1.84565	0.366667	0.107602	0.351297	0.06244	0.25	0.0245614	0.24
ENSG00000106992	AK1	203	FBgn0022709	Adk1	39396	1.24672	0.546392	0.315342	0.462882	0.0110973	0.48	0.000531774	0.41
ENSG00000004455	AK2	204	FBgn0022708	Adk2	37834	0.733636	0.6053	0.239286	0.602778	0.0164217	0.64	0.00476191	0.64
ENSG00000108599	AKAP10	11216	FBgn0040079	pkaap	34957	0.784987	0.34995	0.333104	0.372454	0.0132762	0.22	0.0481762	0.23
ENSG00000197976	AKAP17A	8227	FBgn0010772	Xe7	40699	1.7115	0.434053	0.0458125	0.38527	0.0950375	0.3	0.00906705	0.27
ENSG00000117448	AKR1A1	10327	FBgn0036183	CG6083	39305	1.33849	0.529231	0.438048	0.534161	0.00692059	0.45	0.0112641	0.46
ENSG00000148218	ALAD	210	FBgn0036271	Pbgs	39402	0.95858	0.60202	0.473073	0.607543	0.0882333	0.59	0.0263992	0.6
ENSG00000059573	ALDH18A1	5832	FBgn0037146	CG7470	40443	1.44877	0.55304	0.118683	0.566581	0.003841	0.54	0.00301468	0.56
ENSG00000112294	ALDH5A1	7915	FBgn0039349	Ssadh	43092	1.69518	0.494526	0.209731	0.532417	0.0230428	0.46	0.00472367	0.5
ENSG00000119711	ALDH6A1	4329	FBgn0023537	CG17896	30995	1.60794	0.631153	0.16322	0.649359	0.036753	0.64	0.0118168	0.66
ENSG00000164904	ALDH7A1	501	FBgn0036857	CG9629	40097	1.41739	0.545455	0.183531	0.544444	0.00380753	0.55	0.0221221	0.55
ENSG00000033011	ALG1	100507589	FBgn0038552	CG18012	42146	1.42403	0.488506	0.23175	0.508221	0.0652036	0.41	0.0208575	0.43
ENSG00000253710	ALG11	440138	FBgn0037108	CG11306	40402	0.64047	0.506098	0.127008	0.524211	0.123936	0.47	0.0328726	0.48
ENSG00000182858	ALG12	79087	FBgn0037743	CG8412	41191	1.8794	0.506148	0.0694297	0.364307	0.121391	0.45	0.0148778	0.32
ENSG00000172339	ALG14	199857	FBgn0030645	CG6308	32479	0.707156	0.344136	0.0172414	0.38918	0.00032149	0.32	0.0172414	0.36
ENSG00000119523	ALG2	85365	FBgn0035401	CG1291	38374	0.188031	0.532051	0.338524	0.522013	0.0240463	0.51	0.0934326	0.5
ENSG00000214160	ALG3	10195	FBgn0011297	l(2)not	37754	0.402042	0.528158	0.486437	0.453595	0.0182119	0.47	0.0712644	0.41
ENSG00000120697	ALG5	29880	FBgn0261020	wol	34134	0.607206	0.565844	0.341255	0.562372	0.00104977	0.58	0.047532	0.58
ENSG00000088035	ALG6	29929	FBgn0032234	gny	34409	1.13225	0.457594	0.483707	0.488421	0.00949657	0.41	0.0803765	0.44
ENSG00000159063	ALG8	79053	FBgn0029906	CG4542	31623	2.74833	0.47275	0.291987	0.486628	0.0368754	0.46	0.0296378	0.48
ENSG00000086848	ALG9	79796	FBgn0039293	CG11851	43031	0.557978	0.483967	0.199525	0.347245	0.00907291	0.42	0.00791766	0.3
ENSG00000171094	ALK	238	FBgn0040505	Alk	53425	1.48923	0.383539	0.298933	0.365275	0.00394762	0.29	0.00353285	0.27
ENSG00000100601	ALKBH1	8846	FBgn0065035	AlkB	2768870	1.62344	0.37018	0.17873	0.433735	0.0167617	0.29	0.0664697	0.34
ENSG00000160993	ALKBH4	54784	FBgn0032149	CG4036	34302	1.24945	0.463576	0.0913313	0.460526	0.0333372	0.33	0.0154799	0.33
ENSG00000239382	ALKBH6	84964	FBgn0032259	CG6144	34443	0.420898	0.437343	0.509027	0.510234	0.00546875	0.38	0.0221316	0.44
ENSG00000125652	ALKBH7	84266	FBgn0036210	CG14130	39335	0.881878	0.484163	0.391234	0.419608	0.0507888	0.42	0.116883	0.36
ENSG00000137760	ALKBH8	91801	FBgn0034748	CG17807	37585	1.51783	0.440261	0.215481	0.475339	0.0141699	0.4	0.0910042	0.44
ENSG00000003393	ALS2	57679	FBgn0037116	CG7158	40410	1.28682	0.28787	0.0525923	0.320996	0.015415	0.19	0.0175308	0.21
ENSG00000242110	AMACR	23600	FBgn0032881	CG9319	35337	1.31553	0.506768	0.12358	0.535299	0.1517	0.48	0.0553977	0.5
ENSG00000123505	AMD1	262	FBgn0019932	SamDC	34396	0.777884	0.527944	0.31363	0.508165	0.000238732	0.47	0.0195408	0.46
ENSG00000162066	AMDHD2	752014	FBgn0031099	CG17065	33026	0.270378	0.421437	0.0647541	0.58082	0.0234954	0.39	0.00491803	0.54
ENSG00000166126	AMN	81693	FBgn0025686	CG11592	33199	1.21141	0.341428	0.0549393	0.306271	0.00438717	0.18	0.0243001	0.16
ENSG00000145020	AMT	275	FBgn0032287	CG6415	34474	1.08015	0.531017	0.803042	0.528395	0.0935408	0.52	0.21749	0.51
ENSG00000153107	ANAPC1	730268	FBgn0004391	shtd	32473	1.22049	0.416495	0.140945	0.398851	0.00946631	0.33	0.00382522	0.31
ENSG00000164162	ANAPC10	10393	FBgn0034231	Apc10	36975	0.435662	0.553153	0.151679	0.524786	0.000395648	0.55	0.00216685	0.52
ENSG00000176248	ANAPC2	29882	FBgn0002791	mr	45906	0.803475	0.450122	0.222819	0.461347	0.026974	0.35	0.00335571	0.36
ENSG00000053900	ANAPC4	29945	FBgn0052707	APC4	31835	1.79218	0.361386	0.0381342	0.376774	0.000121106	0.23	0.00136193	0.24
ENSG00000089053	ANAPC5	51433	FBgn0041147	ida	45574	1.03352	0.380574	0.306883	0.369798	0.000905599	0.24	0.0178138	0.23
ENSG00000196510	ANAPC7	51434	FBgn0029879	Apc7	31594	0.51552	0.379521	0.427119	0.369648	0.00385975	0.25	0.073823	0.24
ENSG00000029534	ANK1	286	FBgn0011747	Ank	43770	1.25826	0.394131	0.0318719	0.482677	0.0109016	0.37	0.00104743	0.45
ENSG00000185722	ANKFY1	51479	FBgn0039955	CG41099	3355072	1.00672	0.448115	0	0.4828	0.00222835	0.4	0	0.43
ENSG00000160117	ANKLE1	126549	FBgn0032934	CG8679	35395	3.48817	0.403794	0.0196773	0.352746	0.908697	0.27	0.00393546	0.23
ENSG00000176915	ANKLE2	23141	FBgn0028343	l(1)G0222	32732	1.69037	0.326581	0.0206074	0.260931	0.0521245	0.21	0	0.17
ENSG00000106524	ANKMY2	57037	FBgn0036096	CG8003	39210	1.74093	0.42706	0.456328	0.462735	0.0281699	0.35	0.0142603	0.38
ENSG00000118454	ANKRD13C	81573	FBgn0034304	CG5742	37072	0.537935	0.494147	0.205954	0.492327	0.000350516	0.47	0.009113	0.47
ENSG00000154065	ANKRD29	147463	FBgn0031473	CG3104	33486	0.585757	0.517165	0.504154	0.484943	0.00104753	0.46	0.000997009	0.43
ENSG00000168876	ANKRD49	54851	FBgn0261881	l(2)35Be	34874	1.12645	0.426778	0.26384	0.474419	0.173636	0.34	0.00471142	0.38
ENSG00000135299	ANKRD6	22881	FBgn0086898	dgo	36139	0.782842	0.295277	0.224012	0.231571	0.0107792	0.18	0.0389813	0.14
ENSG00000011426	ANLN	54443	FBgn0261385	scra	35696	1.07353	0.364769	0.101636	0.330912	0.0239427	0.23	0.0284268	0.21
ENSG00000160746	ANO10	55129	FBgn0000152	Axs	32645	0.617282	0.40202	0.292619	0.410733	0.00320726	0.3	0.00315209	0.3
ENSG00000074855	ANO8	57719	FBgn0028879	CG15270	34886	0.862755	0.380411	0.481572	0.350274	0.0112863	0.3	0.00713641	0.27
ENSG00000143401	ANP32E	81611	FBgn0034282	Mapmodulin	37043	1.00124	0.458955	0.168044	0.338843	0.057848	0.38	0.0101951	0.28
ENSG00000104537	ANXA13	312	FBgn0000083	AnnIX	42492	1.51328	0.471522	0.423815	0.519547	0.0266718	0.43	0.00669368	0.47
ENSG00000183020	AP2A2	161	FBgn0263350	alpha-Adaptin	33211	2.57839	0.639333	0.11885	0.630602	0.0132347	0.68	0.000296384	0.67
ENSG00000161203	AP2M1	1173	FBgn0263351	AP-50	42642	1.08636	0.76092	0.219972	0.757437	0.226311	0.88	0	0.87
ENSG00000042753	AP2S1	1175	FBgn0043012	AP-2sigma	42525	0.72933	0.838028	0.0736479	0.838028	0.078712	0.96	0.0023015	0.96
ENSG00000065000	AP3D1	8943	FBgn0001087	g	44819	1.46147	0.457888	0.227218	0.53804	0.0239457	0.44	0.00484848	0.52
ENSG00000157823	AP3S2	100526783	FBgn0003008	or	43943	1.28971	0.663212	0.195609	0.670157	0.00062751	0.74	0	0.74
ENSG00000107282	APBA1	320	FBgn0026313	X11L	252671	1.07148	0.337714	0.0266777	0.242009	0.00192012	0.31	0.00687569	0.22
ENSG00000166181	API5	8539	FBgn0027885	Aac11	35053	0.471459	0.502545	0.229762	0.491294	0.00113612	0.45	0.00806181	0.44
ENSG00000149089	APIP	51074	FBgn0030518	CG11134	32334	2.73291	0.549587	0.135922	0.585903	0.0351071	0.62	0	0.66
ENSG00000256053	APOPT1	84334	FBgn0029594	CG14806	31148	1.37678	0.367314	0.0104257	0.429924	0.0139805	0.29	0.00521286	0.34
ENSG00000062725	APPBP2	10513	FBgn0029878	Pat1	31593	0.862366	0.472365	0.253033	0.402818	2.41e-05	0.43	0	0.37
ENSG00000198931	APRT	353	FBgn0000109	Aprt	48224	1.45088	0.518519	0.428571	0.512821	0.162701	0.46	0.0945674	0.45
ENSG00000021776	AQR	9716	FBgn0051368	CG31368	41437	1.00067	0.580471	0.172299	0.580081	0.000621123	0.61	0.0183563	0.61
ENSG00000095139	ARCN1	372	FBgn0028969	deltaCOP	45250	0.784852	0.572733	0.00904977	0.550125	0.0180133	0.6	0	0.57
ENSG00000119682	AREL1	9870	FBgn0031384	CG4238	33377	0.66516	0.496962	0.486604	0.418628	0.00994344	0.48	0.00106393	0.4
ENSG00000165527	ARF6	382	FBgn0013750	Arf51F	36699	0.215348	0.76381	0.0289137	0.76381	0.0345033	0.97	0	0.97
ENSG00000101199	ARFGAP1	55738	FBgn0020655	Gap69C	39417	0.600376	0.436393	0.173777	0.38604	0.0236387	0.36	0.00861057	0.32
ENSG00000134884	ARGLU1	55082	FBgn0051712	CG31712	34320	0.426242	0.487179	0.230404	0.458621	0.000226483	0.46	0	0.43
ENSG00000107863	ARHGAP21	57584	FBgn0031118	RhoGAP19D	33048	0.671505	0.30269	0.219931	0.271741	0.000435528	0.2	0.00495827	0.18
ENSG00000147799	ARHGAP39	80728	FBgn0038853	RhoGAP93B	42496	0.588615	0.429384	0.363846	0.359649	0.000708667	0.32	0.010562	0.27
ENSG00000110237	ARHGEF17	9828	FBgn0262562	CG43102	42137	0.712531	0.388754	0.2886	0.31838	0.00828906	0.26	0.0121653	0.21
ENSG00000165801	ARHGEF40	55701	FBgn0035802	CG33275	2768948	0.867107	0.272767	0.401351	0.217612	0.0418607	0.16	0.011445	0.13
ENSG00000050327	ARHGEF5	101060316	FBgn0261547	Exn	39900	0.501914	0.293467	0.305136	0.230984	0.00303807	0.14	0.0143584	0.11
ENSG00000189079	ARID2	196528	FBgn0042085	Bap170	35560	0.403591	0.314805	0.0831765	0.34222	0.000756828	0.22	0.0136916	0.24
ENSG00000177479	ARIH2	10425	FBgn0025186	ari-2	37542	0.335085	0.572008	0.239602	0.554028	0.000399633	0.55	0.00045208	0.53
ENSG00000120805	ARL1	400	FBgn0000115	Arf72A	39745	0.941909	0.650092	0.149837	0.653704	0.00476158	0.78	0	0.79
ENSG00000174225	ARL13A	392509	FBgn0030088	CG7039	31841	3.0268	0.298177	0.168437	0.381667	0.203579	0.21	0	0.27
ENSG00000214087	ARL16	339231	FBgn0031254	CG13692	33216	0	0.36379	0.347705	0.37133	0	0.25	0.0166898	0.25
ENSG00000213465	ARL2	402	FBgn0004908	Arf84F	40993	0.68335	0.67029	0.0698577	0.67029	0.13169	0.76	0.0103493	0.76
ENSG00000138175	ARL3	403	FBgn0038916	dnd	42580	0.790304	0.630037	0.560859	0.640596	0.000211361	0.64	0.0131265	0.65
ENSG00000113966	ARL6	84100	FBgn0034446	CG7735	37236	0.757085	0.555556	0.221209	0.511551	0.000273306	0.54	0	0.5
ENSG00000118690	ARMC2	84071	FBgn0052668	CG32668	318147	0.927362	0.336794	0.31856	0.338355	0.0029705	0.23	0.0559813	0.23
ENSG00000140691	ARMC5	79798	FBgn0039696	CG7837	43513	0.537361	0.327986	0.384383	0.31453	0.0609662	0.18	0.0126478	0.18
ENSG00000105676	ARMC6	93436	FBgn0034315	CG5721	37084	0.624255	0.421823	0.148551	0.45546	0.00550038	0.3	0.0253623	0.33
ENSG00000163466	ARPC2	10109	FBgn0032859	Arc-p34	35311	1.01476	0.666667	0.270153	0.664452	0.000268363	0.75	0.000335177	0.75
ENSG00000241553	ARPC4	10093	FBgn0031781	Arc-p20	33864	0.91015	0.645276	0.438462	0.718254	0.0108836	0.74	0	0.82
ENSG00000173409	ARV1	64801	FBgn0052442	CG32442	318031	1.49901	0.341943	0.0501792	0.389356	0.00055517	0.2	0.00896057	0.23
ENSG00000138303	ASCC1	51008	FBgn0033475	CG12129	36044	0.833586	0.348333	0.12242	0.395833	0.00426978	0.25	0.0797153	0.28
ENSG00000100325	ASCC2	84164	FBgn0024973	CG2701	31261	1.17121	0.405548	0.28869	0.417687	0.0313639	0.27	0.0550595	0.28
ENSG00000129691	ASH2L	9070	FBgn0000139	ash2	42936	0.38885	0.455945	0.462755	0.514988	0.0150895	0.42	0.0285801	0.47
ENSG00000126522	ASL	435	FBgn0032076	CG9510	3771738	1.05884	0.565374	0.49297	0.559346	0.00810765	0.52	0.0723099	0.51
ENSG00000198356	ASNA1	439	FBgn0033191	CG1598	35690	0.321502	0.664751	0.0996587	0.688492	0.00125168	0.65	0.0696246	0.67
ENSG00000070669	ASNS	440	FBgn0041607	asparagine-synthetase	2768965	1.50859	0.438503	0.0797414	0.44086	0.0214443	0.36	0.0204741	0.36
ENSG00000138381	ASNSD1	54529	FBgn0032997	CG17486	3355138	0.887165	0.403836	0.0454294	0.460402	0.0388865	0.31	0.00886427	0.36
ENSG00000198363	ASPH	444	FBgn0034075	Asph	36778	1.04674	0.403694	0.373464	0.381071	0.00168193	0.29	0.0605037	0.28
ENSG00000169696	ASPSCR1	79058	FBgn0064126	CG33722	3772658	0	0.297785	0.114827	0.403068	0	0.21	0.02739	0.28
ENSG00000162174	ASRGL1	80150	FBgn0030653	CG7860	32488	1.11845	0.519481	0.343685	0.481928	0.0023587	0.43	0.0165631	0.4
ENSG00000130707	ASS1	445	FBgn0026565	CG1315	40812	1.05266	0.597087	0.118532	0.587112	0.0111632	0.54	0.0188147	0.53
ENSG00000034533	ASTE1	28990	FBgn0015905	ast	33282	0.796515	0.340697	0.587535	0.270882	0.0273684	0.23	0.12395	0.18
ENSG00000188886	ASTL	431705	FBgn0037395	CG10280	40740	0.69226	0.283836	0.0323529	0.337937	0.150271	0.2	0	0.24
ENSG00000064102	ASUN	55726	FBgn0020407	asun	41971	0.845743	0.423041	0.159514	0.433478	0.0303807	0.37	0.0182302	0.37
ENSG00000154438	ASZ1	136991	FBgn0033273	CG2183	35795	0.656051	0.341053	0.150327	0.35141	0.00670241	0.2	0.038282	0.21
ENSG00000107669	ATE1	11101	FBgn0025720	Ate1	37288	1.32853	0.446589	0.288022	0.477961	0.00802111	0.39	0.0122563	0.41
ENSG00000152348	ATG10	83734	FBgn0040780	CG12821	50253	0.584527	0.333333	0.0630123	0.345912	0.0107534	0.23	0.00973361	0.24
ENSG00000145782	ATG12	9140	FBgn0036255	Atg12	39383	1.09141	0.42381	0.242833	0.534535	0.0185172	0.42	0	0.53
ENSG00000175224	ATG13	9776	FBgn0261108	Atg13	40998	0.357646	0.35697	0.0351459	0.375398	0.00145978	0.27	0.00397878	0.28
ENSG00000126775	ATG14	22863	FBgn0039636	CG11877	43438	1.28918	0.378049	0.14	0.369781	0.0134823	0.26	0.018	0.25
ENSG00000144848	ATG3	64422	FBgn0036813	Aut1	40044	0.906967	0.616773	0.183639	0.586869	0.0138466	0.65	0.00222593	0.62
ENSG00000130734	ATG4D	84971	FBgn0038325	CG6194	41868	1.14721	0.456399	0.151449	0.323852	0.0375892	0.4	0.0274229	0.28
ENSG00000057663	ATG5	9474	FBgn0029943	Atg5	31666	0.644662	0.516364	0.158793	0.527881	0.000636871	0.47	0.00109361	0.48
ENSG00000197548	ATG7	10533	FBgn0034366	Atg7	37141	0.978274	0.462304	0.621863	0.475146	0.000157814	0.39	0.10648	0.4
ENSG00000142102	ATHL1	80162	FBgn0032387	CG16965	34607	2.12548	0.363636	0.491139	0.362652	0.386204	0.26	0.107776	0.26
ENSG00000138363	ATIC	471	FBgn0039241	CG11089	42973	1.78892	0.638514	0.335373	0.640678	0.0182091	0.71	0.0507591	0.71
ENSG00000149311	ATM	472	FBgn0045035	tefu	41839	0.93775	0.329079	0.219052	0.36345	0.00205976	0.2	0.0574564	0.22
ENSG00000179774	ATOH7	220202	FBgn0003270	amos	35110	1.04307	0.309211	0.341421	0.237374	0.0141319	0.28	0.0953206	0.21
ENSG00000168874	ATOH8	84913	FBgn0002931	net	45339	1.26063	0.33541	0.0765049	0.299074	0.0368979	0.27	0.00322126	0.24
ENSG00000105726	ATP13A1	57130	FBgn0027582	CG6230	34546	0.570826	0.553433	0.12695	0.543946	0.0217885	0.52	0.0247916	0.51
ENSG00000058668	ATP2B4	493	FBgn0259214	PMCA	43787	1.25717	0.558506	0.0715378	0.536255	0.00553944	0.6	0.000260374	0.57
ENSG00000152234	ATP5A1	498	FBgn0011211	blw	37617	2.09068	0.7173	0.19328	0.718599	0.141647	0.81	0	0.81
ENSG00000110955	ATP5B	506	FBgn0010217	ATPsyn-beta	43829	0.616454	0.696912	0.00780742	0.721461	0.0100765	0.83	0	0.86
ENSG00000165629	ATP5C1	509	FBgn0020235	ATPsyn-gamma	43507	1.40357	0.534676	0.236986	0.536476	0.00162544	0.54	0.00136986	0.55
ENSG00000099624	ATP5D	513	FBgn0028342	l(1)G0230	31950	0.273407	0.488095	0.150158	0.522293	0.00617685	0.43	0	0.46
ENSG00000116459	ATP5F1	515	FBgn0019644	ATPsyn-b	39143	1.03415	0.460938	0.396411	0.485597	0.00496046	0.4	0	0.42
ENSG00000159199	ATP5G1	516	FBgn0039830	CG1746	43693	1.44255	0.602941	0.128514	0.594203	0.00869006	0.64	0	0.63
ENSG00000167863	ATP5H	10476	FBgn0016120	ATPsyn-d	42291	0	0.52381	0.0702403	0.473783	0	0.45	0.00184843	0.4
ENSG00000167283	ATP5L	10632	FBgn0031941	CG7211	34054	0.651715	0.456311	0.541353	0.439252	0.000131826	0.41	0.0488722	0.39
ENSG00000241837	ATP5O	539	FBgn0016691	Oscp	41845	1.40166	0.474178	0.143498	0.483254	0.0783844	0.41	0.032287	0.42
ENSG00000125375	ATP5S	27109	FBgn0034081	CG10731	3772305	2.33973	0.322481	0.45702	0.341544	0.0957689	0.22	0.0247912	0.24
ENSG00000105341	ATP5SL	55101	FBgn0037018	CG4042	40291	1.66979	0.34981	0.0483516	0.323944	0.224362	0.23	0	0.21
ENSG00000071553	ATP6AP1	537	FBgn0262515	VhaAC45	35944	4.6	0.324113	0.226343	0.401935	0.741788	0.18	0.0123633	0.22
ENSG00000182220	ATP6AP2	10159	FBgn0037671	VhaM8.9	41104	5.5961	0.367619	0.107527	0.402083	0.259245	0.26	0.00204813	0.29
ENSG00000128524	ATP6V1F	9296	FBgn0037402	Vha14-2	40748	1.84366	0.414966	0.0727674	0.472868	0.0215303	0.32	0.00551268	0.36
ENSG00000047249	ATP6V1H	51606	FBgn0027779	VhaSFD	34997	0.462774	0.534852	0.285836	0.47663	0.000273433	0.53	0.00853242	0.47
ENSG00000165240	ATP7A	538	FBgn0030343	ATP7	32142	3.33513	0.396222	0.155298	0.47395	0.072513	0.38	0.000909504	0.45
ENSG00000123472	ATPAF1	64756	FBgn0022344	CG10340	42020	1.8938	0.358974	0.130785	0.453237	0.0501325	0.24	0.0442656	0.31
ENSG00000171953	ATPAF2	91647	FBgn0021856	l(2)k14505	35399	0.882089	0.493656	0.0819936	0.51135	0.0531868	0.38	0.0209003	0.4
ENSG00000130770	ATPIF1	93974	FBgn0040660	CG13551	50133	1.93841	0.449686	0.221863	0.445483	0.0692721	0.34	0.0266091	0.34
ENSG00000175054	ATR	545	FBgn0004367	mei-41	32608	0.739104	0.297907	0.335553	0.312939	0.023273	0.19	0.0473873	0.2
ENSG00000105778	AVL9	23080	FBgn0030499	CG11178	32315	1.62029	0.417181	0.142857	0.382367	0.00315008	0.34	0.0135065	0.31
ENSG00000141577	AZI1	22994	FBgn0033447	dila	36010	0	0.36358	0.298162	0.339971	0	0.2	0.0621738	0.18
ENSG00000187676	B3GALTL	145173	FBgn0031765	CG9109	33844	1.06005	0.433735	0.436521	0.403738	0.000876524	0.35	0.0212766	0.32
ENSG00000174684	B3GNT1	11041	FBgn0041706	CG3253	37861	0.171478	0.350201	0.377166	0.373608	0.136579	0.25	0.011213	0.27
ENSG00000027847	B4GALT7	11285	FBgn0039258	beta4GalT7	42991	1.72863	0.487258	0.31379	0.494824	0.151444	0.44	0.0330306	0.44
ENSG00000108641	B9D1	27077	FBgn0038342	CG14870	41888	0.656723	0.439542	0.444444	0.372061	0.0237515	0.3	0.0540541	0.26
ENSG00000123810	B9D2	80776	FBgn0261683	CG42730	10178891	1.25377	0.527619	0.710072	0.521657	0.00174305	0.45	0	0.44
ENSG00000112208	BAG2	9532	FBgn0036505	CG7945	39679	0.236997	0.402844	0.0692213	0.324427	0.000158579	0.31	0.00247219	0.25
ENSG00000204463	BAG6	7917	FBgn0035793	CG7546	38844	1.12473	0.372792	0.148792	0.313522	0.10367	0.21	0.0224293	0.18
ENSG00000143032	BARHL2	343472	FBgn0011758	B-H1	32724	0.508159	0.322997	0.0879045	0.229779	0.00386033	0.29	0.00103824	0.2
ENSG00000198604	BAZ1A	11177	FBgn0027620	Acf1	43751	1.41577	0.338046	0.0947056	0.356369	0.000658981	0.24	0.031452	0.25
ENSG00000140463	BBS4	585	FBgn0033578	BBS4	36167	0.799067	0.38343	0.644271	0.409465	0.0221071	0.28	0.0341932	0.29
ENSG00000122507	BBS9	27241	FBgn0034622	CG15666	37439	1.15065	0.390455	0.498344	0.361895	0.000404761	0.26	0.062362	0.24
ENSG00000114439	BBX	56987	FBgn0024251	bbx	3772670	0.648853	0.0959972	0.182986	0.117469	0.000176844	0.04	0.0158087	0.04
ENSG00000185825	BCAP31	10134	FBgn0035165	CG13887	38096	4.42568	0.370607	0.462109	0.508772	0.0435016	0.29	0.0169581	0.39
ENSG00000116752	BCAS2	10286	FBgn0039558	CG4980	43348	0.732301	0.540741	0.390654	0.43765	0.00028403	0.55	0.0691589	0.45
ENSG00000107949	BCCIP	56647	FBgn0038183	CG9286	41690	0.748624	0.358178	0.554066	0.388328	0.0345937	0.25	0.0965147	0.27
ENSG00000186666	BCDIN3D	144233	FBgn0035537	CG11342	38538	0.540262	0.364155	0.77513	0.446779	0.15	0.3	0.0953368	0.37
ENSG00000083123	BCKDHB	594	FBgn0039993	CG17691	3355069	1.30164	0.535714	0	0.576923	0.000125196	0.57	0	0.61
ENSG00000127152	BCL11B	64919	FBgn0029939	CG9650	31660	1.28756	0.236391	0.1375	0.1748	0.0055361	0.17	0.000172763	0.13
ENSG00000186716	BCR	613	FBgn0025836	RhoGAP1A	5740235	1.465	0.371886	0.0349162	0.336897	0.00631081	0.26	0.00543141	0.23
ENSG00000074582	BCS1L	617	FBgn0032195	CG4908	34360	0.79594	0.599045	0.280112	0.582367	0.149359	0.6	0.00112045	0.58
ENSG00000161267	BDH1	622	FBgn0033679	CG8888	36293	1.48159	0.433431	0.472795	0.383162	0.00390299	0.28	0.00253689	0.24
ENSG00000126581	BECN1	8678	FBgn0264325	Atg6	42850	0.200078	0.528889	0.207197	0.563981	0.000861475	0.48	0.00763359	0.51
ENSG00000125533	BHLHE23	128408	FBgn0032651	Oli	35066	0.160833	0.345185	0.27942	0.33477	0.0794702	0.32	0.00537346	0.31
ENSG00000122870	BICC1	80114	FBgn0000182	BicC	34946	1.4658	0.357974	0.315997	0.385267	0.000367582	0.28	0.0112206	0.3
ENSG00000089685	BIRC5	332	FBgn0264291	Det	42077	0	0.161616	0.279543	0.174292	0	0.11	0.0355781	0.12
ENSG00000115760	BIRC6	57448	FBgn0037808	Bruce	41260	0.449443	0.397571	0.043584	0.388063	0.000568982	0.31	0.00797143	0.3
ENSG00000197299	BLM	641	FBgn0002906	mus309	41366	1.19221	0.389791	0.0920594	0.371441	0.00103762	0.29	0.0330094	0.27
ENSG00000196072	BLOC1S2	282991	FBgn0036118	blos2	39234	0.971702	0.446009	0.24186	0.398323	0.000156777	0.39	0.0124031	0.35
ENSG00000090013	BLVRB	645	FBgn0037749	CG9471	41197	1.62974	0.457929	0.041543	0.462418	0.0155107	0.35	0.00197824	0.35
ENSG00000117475	BLZF1	8548	FBgn0037688	CG9356	41122	1.33363	0.3625	0.111372	0.323661	0.0204053	0.24	0.0398593	0.22
ENSG00000138756	BMP2K	55589	FBgn0015772	Nak	35154	0.529233	0.302326	0.143596	0.235887	0.00267798	0.23	0.00868601	0.18
ENSG00000164619	BMPER	168667	FBgn0000395	cv-2	45280	0.935432	0.401946	0.371891	0.366622	0.00441103	0.31	0.00670811	0.28
ENSG00000204217	BMPR2	659	FBgn0024179	wit	44096	0.525061	0.31535	0.244515	0.362495	0.00016246	0.22	0	0.25
ENSG00000165733	BMS1	9790	FBgn0036686	CG7728	39904	1.41672	0.457098	0.127443	0.505608	0.0231443	0.42	0.0294511	0.46
ENSG00000102010	BMX	660	FBgn0003502	Btk29A	34132	4.87261	0.454815	0.459681	0.390585	0.0456526	0.37	0.00103958	0.32
ENSG00000113734	BNIP1	662	FBgn0037383	CG2023	40724	1.06969	0.384994	0.0738462	0.459618	0.00105284	0.27	0.0102564	0.33
ENSG00000178096	BOLA1	51027	FBgn0051126	CG31126	326121	0.378563	0.442822	0.275969	0.404444	0.008829	0.4	0.0434109	0.37
ENSG00000136122	BORA	79866	FBgn0259791	bora	40031	0.7703	0.285033	0.197087	0.295609	0.0107865	0.21	0.0203883	0.22
ENSG00000172331	BPGM	669	FBgn0038957	CG7059	42626	1.99188	0.458172	0.199768	0.444444	0.000393868	0.4	0.00154859	0.39
ENSG00000137274	BPHL	670	FBgn0038974	CG5377	42645	1.28496	0.469645	0.25511	0.491607	0.00650476	0.41	0.0605069	0.43
ENSG00000162813	BPNT1	10380	FBgn0039698	CG7789	43516	0.627422	0.508658	0.393608	0.511983	0.0219217	0.5	0.0168209	0.5
ENSG00000171634	BPTF	2186	FBgn0000541	E(bx)	44811	0	0.338128	0.01232	0.3576	0	0.26	0.002926	0.27
ENSG00000157764	BRAF	673	FBgn0003079	phl	31221	0.598777	0.435161	0.160085	0.426257	0.00316097	0.42	0.00316753	0.41
ENSG00000089234	BRAP	8315	FBgn0038686	CG5555	42302	0.555302	0.454392	0.352893	0.482079	0.00688853	0.36	0.0138549	0.39
ENSG00000166164	BRD7	29117	FBgn0031947	CG7154	34062	0.981568	0.402352	0.483318	0.304684	0.0106767	0.29	0.0424072	0.22
ENSG00000112983	BRD8	10902	FBgn0039654	Brd8	43460	0.51192	0.22834	0.414214	0.323394	0.0105556	0.14	0.109835	0.21
ENSG00000185024	BRF1	2972	FBgn0038499	Brf	42087	0.995127	0.488429	0.243758	0.499496	0.020225	0.42	0.0123636	0.43
ENSG00000164713	BRI3	25798	FBgn0035444	CG12012	38422	1.5983	0.418667	0.0644468	0.428962	0.0010636	0.34	0	0.34
ENSG00000113460	BRIX1	55299	FBgn0035524	CG11583	326206	0.456548	0.467422	0.146119	0.463483	0.00941531	0.45	0.00304414	0.45
ENSG00000168000	BSCL2	26580	FBgn0040336	Seipin	31245	0.760768	0.363636	0.233234	0.454054	0.0182413	0.27	0.00170867	0.33
ENSG00000095564	BTAF1	9044	FBgn0022787	Hel89B	41943	0.961532	0.495223	0.124877	0.476166	0.000290924	0.46	0.0082726	0.44
ENSG00000151136	BTBD11	121551	FBgn0264711	CG43980	2768995	1.19494	0.411232	0.125908	0.293092	0.0102277	0.32	0.00468406	0.23
ENSG00000132640	BTBD3	22903	FBgn0262871	lute	42089	1.27935	0.574074	0.18136	0.412196	0.00629754	0.58	0.00833172	0.42
ENSG00000011114	BTBD7	55727	FBgn0030701	CG16952	32546	1.01486	0.382214	0.0354809	0.421702	0.000324461	0.33	0.00336134	0.36
ENSG00000183826	BTBD9	114781	FBgn0030228	CG1826	32000	1.10465	0.523965	0.027155	0.444137	2.97e-05	0.5	0.00189454	0.43
ENSG00000154473	BUB3	9184	FBgn0025457	Bub3	43490	0.57779	0.583333	0.298368	0.586912	0.000450694	0.59	0.00777001	0.6
ENSG00000137656	BUD13	84811	FBgn0039210	CG13625	42931	1.30726	0.344103	0.43362	0.329212	0.0600347	0.27	0.152818	0.26
ENSG00000106245	BUD31	8896	FBgn0001491	l(1)10Bb	32069	0.717201	0.743056	0.0978044	0.743056	0.00163994	0.85	0	0.85
ENSG00000112578	BYSL	705	FBgn0010292	bys	31701	0.606375	0.536232	0.107832	0.537462	0.027068	0.49	0.00227015	0.49
ENSG00000165813	C10orf118	55088	FBgn0036614	CG4925	39810	0.574767	0.338159	0.236505	0.391323	0.0204277	0.22	0.0542902	0.26
ENSG00000107938	C10orf137	26098	FBgn0035923	CG6511	38997	0.583253	0.41007	0.207315	0.419213	0.00540008	0.35	0.00626959	0.36
ENSG00000107815	C10orf2	56652	FBgn0032154	CG5924	34307	1.09396	0.434211	0.456173	0.484502	0.00170576	0.36	0.0963745	0.4
ENSG00000120029	C10orf76	79591	FBgn0037638	CG8379	41060	0.407697	0.533624	0.0473868	0.520038	5.22e-05	0.47	0.00348432	0.46
ENSG00000158636	C11orf30	56946	FBgn0031377	CG15356	33370	0.679454	0.270298	0.378761	0.349299	0.00510624	0.17	0.0566372	0.22
ENSG00000149196	C11orf73	51501	FBgn0035243	CG13926	38192	1.9123	0.470389	0.277551	0.470389	0.000548986	0.47	0.00272109	0.47
ENSG00000139637	C12orf10	60314	FBgn0037652	CG11980	41078	0.348905	0.450355	0.0684932	0.471681	0.0393753	0.37	0.0182648	0.39
ENSG00000047621	C12orf4	57102	FBgn0039589	CG9986	43386	0.312794	0.424517	0.3034	0.438006	0.00328863	0.34	0.00959024	0.35
ENSG00000123395	C12orf44	60673	FBgn0030960	CG7053	32871	1.26185	0.617737	0.100541	0.617737	0.000727361	0.51	0	0.51
ENSG00000111412	C12orf49	79794	FBgn0030654	CG15643	32489	0.80254	0.512195	0.618772	0.495283	0.00668671	0.42	0.0336037	0.41
ENSG00000111678	C12orf57	113246	FBgn0031403	CG15387	33403	1.36286	0.42328	0.0802469	0.45977	0.000991408	0.29	0	0.31
ENSG00000130921	C12orf65	91574	FBgn0050100	CG30100	246457	1.57391	0.381526	0.482252	0.43379	0.00918384	0.34	0.105263	0.39
ENSG00000087302	C14orf166	51637	FBgn0051249	CG31249	42129	1.04255	0.438525	0.212673	0.428	0.00361177	0.35	0	0.34
ENSG00000169609	C15orf40	123207	FBgn0035415	CG14966	38390	0.697427	0.339321	0.27598	0.404762	0.00745658	0.31	0.0511073	0.37
ENSG00000186073	C15orf41	84529	FBgn0036536	CG12713	39724	1.06147	0.419929	0.0727763	0.358663	0.00646034	0.3	0.0242588	0.26
ENSG00000189227	C15orf61	145853	FBgn0083984	CG34148	326250	0.953399	0.471338	0.621787	0.532374	0.00192833	0.43	0	0.49
ENSG00000130731	C16orf13	84326	FBgn0040964	CG18661	50438	0.227979	0.390244	0.62766	0.36036	0.0373057	0.27	0.087234	0.25
ENSG00000185716	C16orf52	101060634	FBgn0036922	CG14182	40181	0.319561	0.552894	0.126	0.549603	0.000663354	0.51	0	0.51
ENSG00000140688	C16orf58	64755	FBgn0032700	CG10338	35124	0.465497	0.435897	0.0704473	0.489209	0.00549423	0.33	0.000704473	0.37
ENSG00000103544	C16orf62	57020	FBgn0037622	CG8202	41043	1.37388	0.448352	0.0861193	0.500708	0.0104979	0.38	0.0267451	0.43
ENSG00000125149	C16orf70	80262	FBgn0035877	CG7083	38943	0.266212	0.549763	0.102294	0.52968	0.000699808	0.54	0.0114723	0.52
ENSG00000182831	C16orf72	29035	FBgn0030790	CG4768	32666	1.54006	0.409697	0.104832	0.418835	0.00260061	0.31	0	0.31
ENSG00000070761	C16orf80	29105	FBgn0032248	CG5343	34429	0.325746	0.768566	0.214214	0.745394	0.000315278	0.92	0	0.89
ENSG00000196544	C17orf59	54785	FBgn0035140	CG17180	38068	0.51908	0.338002	0.319198	0.399558	0.486147	0.2	0.00462606	0.23
ENSG00000141452	C18orf8	29919	FBgn0035703	CG8270	38734	0.954304	0.460173	0.414229	0.470924	0.0318314	0.34	0.00474308	0.35
ENSG00000160392	C19orf47	126526	FBgn0032488	CG16812	34722	1.02539	0.296998	0.228141	0.275458	0.0102442	0.21	0.0221106	0.19
ENSG00000142444	C19orf52	90580	FBgn0029665	CG14270	31319	0.99417	0.308974	0.165375	0.420593	0.0197793	0.18	0.0103359	0.25
ENSG00000188493	C19orf54	284325	FBgn0053108	CG33108	326257	1.30978	0.304843	0.333867	0.400749	0.10544	0.21	0.0170667	0.27
ENSG00000162384	C1orf123	54987	FBgn0033810	CG4646	36459	0.814849	0.552083	0.204082	0.541922	0.0446387	0.45	0.122449	0.44
ENSG00000143612	C1orf43	25912	FBgn0034172	CG6665	36903	0.745816	0.43083	0.488112	0.312321	0.0027293	0.32	0.0867133	0.23
ENSG00000164008	C1orf50	100129924	FBgn0051800	CG31800	318947	0.673209	0.435511	0.085	0.47619	0.00360953	0.33	0.0375	0.36
ENSG00000108561	C1QBP	708	FBgn0034259	P32	37006	1.07905	0.411348	0.21573	0.441065	0.00280304	0.29	0.00299626	0.32
ENSG00000101220	C20orf27	54976	FBgn0035896	CG6983	38964	1.47742	0.366834	0.465242	0.405556	0.0015457	0.25	0.000339098	0.28
ENSG00000160226	C21orf2	755	FBgn0030247	CG15208	32022	1.35414	0.394531	0.0580131	0.276712	0.113873	0.31	0.0275562	0.22
ENSG00000128346	C22orf23	84645	FBgn0035952	CG5280	39033	0.31343	0.434716	0.172414	0.377333	0.0588235	0.28	0.00517241	0.24
ENSG00000100220	C22orf28	51493	FBgn0032781	CG9987	35220	1.52095	0.719472	0.220358	0.71805	0.0466888	0.85	0	0.85
ENSG00000242259	C22orf39	128977	FBgn0033085	CG15908	35567	0.725959	0.323944	0.129032	0.294872	0.00538894	0.21	0.057725	0.19
ENSG00000115998	C2orf42	54980	FBgn0039663	CG2321	43471	0.81647	0.340302	0.425829	0.303784	0.00367647	0.22	0.0453752	0.2
ENSG00000118961	C2orf43	60526	FBgn0035206	CG9186	38150	0.920651	0.42359	0.216998	0.448426	0.00263848	0.31	0.079566	0.33
ENSG00000162972	C2orf47	79568	FBgn0035088	CG3776	37996	0.576601	0.319588	0.106618	0.353612	0.000450924	0.2	0.00735294	0.22
ENSG00000183624	C3orf37	56941	FBgn0037656	CG11986	41083	0.908293	0.43597	0.0653595	0.419384	0.00383786	0.34	0.0508351	0.33
ENSG00000179021	C3orf38	285237	FBgn0035109	CG13876	38031	0.740214	0.33232	0.0588235	0.380952	0.00303914	0.2	0.0129125	0.23
ENSG00000270014	C3ORF83	100129480	FBgn0031413	CG9967	33414	1.29894	0.41704	0.372253	0.312081	0.0111912	0.28	0.00942464	0.21
ENSG00000056050	C4orf27	54969	FBgn0037377	CG1218	40718	0.806592	0.435453	0.0387183	0.335561	0.0154095	0.34	0.0160214	0.27
ENSG00000164074	C4orf29	80167	FBgn0052112	CG32112	317860	0.477945	0.52496	0.369508	0.426144	0.00940784	0.49	0.00174571	0.4
ENSG00000082213	C5orf22	55322	FBgn0036846	MESR6	40083	0.979731	0.38914	0.175036	0.355372	0.0246128	0.31	0.0172166	0.28
ENSG00000151881	C5orf28	64417	FBgn0035475	CG10866	38461	1.50444	0.403101	0.273606	0.386905	0.000126129	0.3	0.00594796	0.29
ENSG00000196821	C6orf106	64771	FBgn0030838	CG5445	32722	0.960665	0.305369	0.223776	0.30033	0.000219034	0.2	0.001332	0.2
ENSG00000213204	C6orf165	154313	FBgn0034532	CG13436	37334	1.33741	0.343516	0.449803	0.370949	0.0072454	0.19	0.0275591	0.2
ENSG00000130349	C6orf203	51250	FBgn0039565	CG4884	43357	1.34369	0.317007	0.520799	0.410935	0.000950735	0.25	0.154742	0.33
ENSG00000175600	C7orf10	79783	FBgn0038804	CG10877	42432	0.920466	0.465676	0.47914	0.497354	0.00205156	0.41	0.0467762	0.44
ENSG00000136197	C7orf25	79020	FBgn0260755	CG42553	38094	0.869553	0.351427	0.638089	0.453729	0.21676	0.28	0.035137	0.36
ENSG00000146576	C7orf26	79034	FBgn0036987	CG5274	40257	0.982255	0.333333	0.0940055	0.401251	0.0182255	0.25	0.00817439	0.3
ENSG00000146540	C7orf50	84310	FBgn0035337	CG15877	38304	2.09537	0.329897	0.792171	0.231047	0.007765	0.19	0.152842	0.13
ENSG00000164898	C7orf55	154791	FBgn0083953	CG34117	4379851	1.84074	0.436578	0.15	0.488449	0.000437127	0.36	0.00416667	0.41
ENSG00000164603	C7orf60	154743	FBgn0035035	CG3570	37934	0.426588	0.304527	0.162264	0.408389	0.000207005	0.24	0.0150943	0.33
ENSG00000182307	C8orf33	65265	FBgn0038673	CG14286	42280	0.465097	0.283843	0.364829	0.325	0.0191623	0.2	0.0603675	0.23
ENSG00000213563	C8orf82	414919	FBgn0050010	CG30010	246389	1.18824	0.391975	0.114471	0.506986	0.393235	0.37	0.0345572	0.47
ENSG00000198917	C9orf114	51490	FBgn0033473	CG12128	36042	1.60879	0.509752	0.198015	0.395189	0.250123	0.47	0.0632184	0.37
ENSG00000156017	C9orf41	138199	FBgn0023522	CG11596	31158	0.646359	0.454768	0.0486772	0.407895	0.000295334	0.4	0.00141094	0.36
ENSG00000165118	C9orf64	84267	FBgn0034614	CG9752	37431	0.80665	0.498534	0.242833	0.495627	0.00406939	0.43	0.0337268	0.43
ENSG00000136819	C9orf78	51759	FBgn0035254	CG7974	38207	2.6227	0.542099	0.256692	0.53288	0.129928	0.49	0.00686342	0.49
ENSG00000134508	CABLES1	91768	FBgn0027581	CG6191	36513	0.69912	0.395471	0.320602	0.343864	0.00200153	0.27	0.00752882	0.24
ENSG00000160325	CACFD1	11094	FBgn0261722	fwe	39720	0.894964	0.336195	0.127443	0.40378	0.0501746	0.2	0	0.24
ENSG00000158966	CACHD1	57685	FBgn0034498	CG16868	37298	0.77503	0.43009	0.351495	0.363009	0.00110654	0.31	0.0286186	0.26
ENSG00000165995	CACNB2	783	FBgn0259822	Ca-beta	34557	1.77164	0.473232	0.438543	0.344739	0.00141329	0.44	0.00232593	0.32
ENSG00000105298	CACTIN	58509	FBgn0031114	cactin	33043	2.32309	0.527265	0.0346678	0.524497	0.103926	0.45	0.00990508	0.44
ENSG00000116161	CACYBP	27101	FBgn0029882	CG3226	31597	0.610421	0.460526	0.336861	0.456522	0.00342575	0.38	0	0.37
ENSG00000084774	CAD	790	FBgn0003189	r	32640	0.712699	0.608539	0.214614	0.608813	0.0518566	0.63	0.0249653	0.63
ENSG00000178372	CALML5	51806	FBgn0011273	And	44913	2.54452	0.561644	0.148607	0.554054	2.44292	0.42	0.0263158	0.42
ENSG00000179218	CALR	811	FBgn0005585	Crc	41166	0.523681	0.63789	0.12731	0.655172	0.14293	0.63	0.0123203	0.64
ENSG00000143919	CAMKMT	79823	FBgn0032857	CG10947	35309	1.38461	0.421053	0.255567	0.336634	2.92e-05	0.35	0.000141824	0.28
ENSG00000171735	CAMTA1	23261	FBgn0259234	Camta	35974	1.32295	0.323172	0.338087	0.264514	0.00134805	0.22	0.0179123	0.18
ENSG00000171302	CANT1	124583	FBgn0037900	CG5276	41373	0	0.523691	0.0454042	0.501193	0	0.46	0.0155039	0.44
ENSG00000077549	CAPZB	832	FBgn0011570	cpb	33346	1.77349	0.691937	0.199903	0.694444	0.00123978	0.77	0.000970403	0.78
ENSG00000213995	CARKD	55739	FBgn0036848	CG10424	40085	1.89219	0.375214	0.28833	0.487778	0.0237531	0.32	0.0594966	0.41
ENSG00000142453	CARM1	10498	FBgn0037770	Art4	41219	0.561865	0.480811	0.0542373	0.551572	0.00128743	0.45	0.00616333	0.51
ENSG00000110619	CARS	833	FBgn0027091	Aats-cys	36784	1.63813	0.537104	0.457805	0.602339	0.00167572	0.52	0.0282506	0.58
ENSG00000134905	CARS2	79587	FBgn0033900	CG8257	36563	2.12936	0.448582	0.077461	0.453405	0.0343944	0.38	0.0161377	0.38
ENSG00000108349	CASC3	22794	FBgn0045862	btz	43331	0.247568	0.345661	0.239222	0.310742	0.00065901	0.23	0.0648298	0.21
ENSG00000127995	CASD1	64921	FBgn0029685	CG2938	31347	0.99749	0.44793	0.0838041	0.414153	0.000313801	0.35	0.0047081	0.32
ENSG00000147044	CASK	8573	FBgn0013759	CASK	42567	4.01026	0.586681	0.352865	0.589884	0.0240178	0.62	0.0015184	0.62
ENSG00000177303	CASKIN2	57513	FBgn0033987	ckn	36673	0	0.212978	0.466447	0.277056	0	0.12	0.00451624	0.15
ENSG00000160200	CBS	875	FBgn0031148	Cbs	33081	1.73666	0.544465	0.146354	0.574713	0.0812108	0.48	0.00706535	0.51
ENSG00000176476	CCDC101	112869	FBgn0050390	Sgf29	37429	0.852176	0.507395	0.471729	0.514418	0.0145739	0.47	0.00161551	0.48
ENSG00000163001	CCDC104	112942	FBgn0038170	CG14367	41676	0.85424	0.245614	0.25614	0.270968	0.0546887	0.19	0.00818713	0.21
ENSG00000160799	CCDC12	151903	FBgn0039732	CG15525	43556	0.991009	0.430168	0.41841	0.478261	0.00101186	0.37	0.0502092	0.42
ENSG00000007080	CCDC124	115098	FBgn0038675	CG6013	42286	1.49244	0.51719	0.299659	0.541471	0.00911079	0.41	0.015891	0.43
ENSG00000244607	CCDC13	152206	FBgn0036652	CG13032	39863	1.13217	0.338928	0.196436	0.367172	0.019692	0.19	0.0234681	0.21
ENSG00000104957	CCDC130	81576	FBgn0034402	CG15084	37178	1.99147	0.449495	0.170444	0.563291	0.0369407	0.4	0.0362647	0.5
ENSG00000004766	CCDC132	55610	FBgn0034271	CG4996	37021	0.524107	0.414246	0.353662	0.413389	0.00610959	0.31	0.00783738	0.31
ENSG00000159625	CCDC135	84229	FBgn0083946	lobo	4379864	1.15295	0.413425	0.348821	0.402824	0.0706779	0.27	0.00503862	0.27
ENSG00000181982	CCDC149	91050	FBgn0038330	CG14868	41875	1.42085	0.386263	0.138028	0.394466	0.00115459	0.26	0.0262911	0.26
ENSG00000163749	CCDC158	339965	FBgn0021776	mira	42379	1.07996	0.266547	0.244431	0.357861	0.0062461	0.15	0.0108368	0.2
ENSG00000120262	CCDC170	80129	FBgn0263079	CG43338	35117	1.72555	0.373427	0.196927	0.313013	0.00919285	0.23	0.0181564	0.19
ENSG00000154479	CCDC173	129881	FBgn0029747	CG5062	31435	2.02893	0.264493	0.221106	0.251291	0.00285662	0.11	0.000913659	0.11
ENSG00000154781	CCDC174	51244	FBgn0038583	CG7183	42181	1.78163	0.389008	0.364697	0.319836	0.0434054	0.28	0.0388802	0.23
ENSG00000213085	CCDC19	25790	FBgn0037162	CG11449	40467	1.08626	0.392619	0.0296846	0.402107	0.021259	0.23	0.0210266	0.24
ENSG00000101997	CCDC22	28952	FBgn0036671	CG9951	39888	4.63807	0.368953	0.0744797	0.416817	0.33185	0.27	0	0.3
ENSG00000147419	CCDC25	55246	FBgn0029929	CG4593	31649	2.08298	0.578526	0.204155	0.575758	7.63e-05	0.56	0	0.56
ENSG00000024862	CCDC28A	25901	FBgn0031395	CG10874	33394	1.3804	0.336983	0.302562	0.291272	0.0172727	0.2	0.0276535	0.17
ENSG00000145075	CCDC39	339829	FBgn0037276	CG17387	40595	1.26455	0.356713	0.0277546	0.347122	0.000880111	0.21	0.00444074	0.21
ENSG00000141519	CCDC40	55036	FBgn0262123	l(2)41Ab	5740691	0	0.28021	0	0.359551	0	0.17	0	0.22
ENSG00000180329	CCDC43	124808	FBgn0032101	CG9586	34241	0.310873	0.389881	0.575868	0.400612	0.000897612	0.33	0.00182815	0.34
ENSG00000108588	CCDC47	57003	FBgn0031544	CG17593	33573	0	0.47619	0.473046	0.483193	0	0.42	0.00334308	0.43
ENSG00000120860	CCDC53	51019	FBgn0031979	CG7429	34097	0.572842	0.420962	0.651163	0.464015	0.00743555	0.33	0.0490956	0.36
ENSG00000160124	CCDC58	131076	FBgn0036909	CG15881	40159	0.995178	0.474537	0.0479452	0.502451	0	0.44	0.0216895	0.46
ENSG00000108091	CCDC6	8030	FBgn0036685	CG6664	39903	1.61454	0.450774	0.0789074	0.401629	0.00748978	0.47	0.00182094	0.42
ENSG00000180376	CCDC66	285331	FBgn0037014	CG13251	40286	1.67538	0.31083	0.0705819	0.270833	0.0191778	0.14	0.0334052	0.13
ENSG00000055813	CCDC85A	114800	FBgn0031488	CG17265	33509	1.33868	0.257384	0.321616	0.234487	0.00202424	0.18	0.00631554	0.16
ENSG00000125633	CCDC93	54520	FBgn0025519	fidipidine	36808	1.3104	0.452192	0.601369	0.479552	0.00235161	0.36	0.0710009	0.38
ENSG00000105248	CCDC94	55702	FBgn0034084	CG8435	36789	2.67845	0.561404	0.678288	0.544545	0.08668	0.5	0.114105	0.49
ENSG00000142039	CCDC97	90324	FBgn0032017	CG7810	34139	0.879755	0.377065	0.384848	0.355311	0.00333447	0.26	0	0.24
ENSG00000112237	CCNC	892	FBgn0004597	CycC	41801	0.988531	0.614841	0.122689	0.651685	0.00206814	0.68	0	0.72
ENSG00000134480	CCNH	902	FBgn0022936	CycH	40429	0.225727	0.472652	0.121858	0.471193	0.0241568	0.41	0.00152323	0.4
ENSG00000163660	CCNL1	57018	FBgn0040394	CG16903	31178	0.903529	0.440431	0.0601066	0.41369	0.013962	0.46	0	0.43
ENSG00000173992	CCS	9973	FBgn0010531	CCS	46035	0.502311	0.490268	0.132231	0.508838	0.0153042	0.46	0.020202	0.47
ENSG00000166226	CCT2	10576	FBgn0030086	CG7033	31838	1.53132	0.619315	0.0778515	0.619315	0.0293158	0.7	0.0006035	0.7
ENSG00000163468	CCT3	7203	FBgn0015019	Cctgamma	42029	0.906936	0.664832	0.0192469	0.666054	0.0201507	0.69	0.00251046	0.69
ENSG00000115484	CCT4	10575	FBgn0032444	CG5525	34674	1.4972	0.616574	0.433513	0.623515	0.0164607	0.68	0.00076864	0.68
ENSG00000150753	CCT5	22948	FBgn0010621	Cct5	36308	2.40917	0.658657	0.00729661	0.657442	0.0717924	0.7	0	0.7
ENSG00000135624	CCT7	10574	FBgn0037632	Tcp-1eta	41054	0.864249	0.68938	0.087532	0.688113	0.0461688	0.76	0.0059778	0.75
ENSG00000169217	CD2BP2	10421	FBgn0032250	holn1	34432	0.438642	0.404692	0.28593	0.432602	0.0506963	0.3	0.0151286	0.32
ENSG00000135218	CD36	948	FBgn0035815	Snmp2	38868	1.47355	0.422316	0.55426	0.358513	0.000649009	0.28	0.000635863	0.23
ENSG00000140326	CDAN1	146059	FBgn0024510	dlt	46719	1.3041	0.333333	0.254124	0.329839	0.193323	0.21	0.0800281	0.21
ENSG00000130177	CDC16	8881	FBgn0025781	cdc16	42753	1.21429	0.473656	0.317537	0.409006	0.0692972	0.42	0.0110688	0.36
ENSG00000117399	CDC20	991	FBgn0001086	fzy	34968	0.474229	0.533734	0.254495	0.506337	0.150388	0.5	0.00368834	0.47
ENSG00000094880	CDC23	8697	FBgn0032863	cdc23	35315	0.651203	0.501954	0.108878	0.441986	0.000583794	0.45	0.0184255	0.4
ENSG00000004897	CDC27	996	FBgn0012058	Cdc27	38798	0.756525	0.451807	0.153886	0.416667	0.0143614	0.4	0.0108808	0.37
ENSG00000168438	CDC40	51362	FBgn0038927	CG6015	42593	0.633871	0.575705	0.186178	0.578704	0.00199636	0.6	0.00564175	0.6
ENSG00000070831	CDC42	998	FBgn0010341	Cdc42	32981	0.513691	0.724258	0.0588441	0.724258	0.000644873	0.93	0	0.93
ENSG00000093009	CDC45	8318	FBgn0026143	CDC45L	31052	0.945522	0.462653	0.0680925	0.481159	0.00403363	0.37	0.0113488	0.39
ENSG00000096401	CDC5L	988	FBgn0035136	CG6905	38062	0.742615	0.578969	0.0594396	0.570434	0.0130362	0.63	0.00792528	0.63
ENSG00000094804	CDC6	990	FBgn0035918	Cdc6	38989	0.183424	0.441071	0.411558	0.373112	0.0175312	0.34	0.0531043	0.29
ENSG00000134371	CDC73	79577	FBgn0037657	hyx	41086	0.711468	0.564344	0.156189	0.557001	0.000811313	0.57	0	0.57
ENSG00000099834	CDHR5	53841	FBgn0039294	Cad96Cb	43033	1.60553	0.293491	0.243938	0.315522	0.0816691	0.15	0.00171443	0.16
ENSG00000103502	CDIPT	10423	FBgn0030670	Pis	32506	0.361524	0.555556	0.109719	0.528274	0.00687732	0.49	0.0224622	0.47
ENSG00000170312	CDK1	983	FBgn0004106	cdc2	34411	1.67698	0.617284	0.104987	0.617284	0.000363152	0.72	0	0.72
ENSG00000185324	CDK10	8558	FBgn0013435	cdc2rk	36051	1.82659	0.610185	0.449832	0.567614	0.0812644	0.6	0.0215488	0.56
ENSG00000156345	CDK20	23552	FBgn0038902	CG6800	42562	1.3017	0.427746	0.0464684	0.490066	0.11476	0.34	0.00557621	0.39
ENSG00000164885	CDK5	1020	FBgn0013762	Cdk5	36727	1.08349	0.702055	0.360934	0.697279	0.000423819	0.78	0.00636943	0.78
ENSG00000171450	CDK5R2	8941	FBgn0027491	Cdk5alpha	34385	0.1748	0.386013	0.265393	0.300141	0.09	0.31	0.00141543	0.24
ENSG00000101391	CDK5RAP1	51654	FBgn0037816	CG6345	41271	0.762329	0.525838	0.209086	0.529445	0.0255834	0.51	0.0941434	0.51
ENSG00000136861	CDK5RAP2	55755	FBgn0013765	cnn	36491	0.40148	0.184892	0.44759	0.253991	0.00624667	0.09	0.0381652	0.12
ENSG00000108465	CDK5RAP3	80279	FBgn0050291	CG30291	246534	1.31873	0.472332	0.384193	0.469548	0.0592195	0.36	0.0230516	0.36
ENSG00000134058	CDK7	1022	FBgn0263237	Cdk7	31441	1.37036	0.60501	0.211813	0.593012	0.000845408	0.66	0	0.65
ENSG00000136807	CDK9	1025	FBgn0019949	Cdk9	37586	1.22294	0.676523	0.162553	0.622937	0.00508906	0.72	0	0.67
ENSG00000145996	CDKAL1	54901	FBgn0034214	CG6550	36954	1.36294	0.522165	0.0519337	0.547705	0.000266495	0.55	0.00552486	0.58
ENSG00000100490	CDKL1	8814	FBgn0031730	CG7236	33798	1.5039	0.558659	0.462692	0.399202	0.0252792	0.56	0.0253846	0.4
ENSG00000129596	CDO1	1036	FBgn0034364	CG5493	37139	0.599575	0.55	0.343703	0.462185	0.0091638	0.5	0.0212443	0.42
ENSG00000205643	CDPF1	150383	FBgn0037611	CG11755	41031	1.03254	0.414634	0.194342	0.331169	0.0296896	0.31	0.0196802	0.25
ENSG00000167513	CDT1	81620	FBgn0000996	dup	47121	1.38571	0.452991	0.178719	0.332885	0.312438	0.31	0.0133579	0.23
ENSG00000091527	CDV3	55573	FBgn0022343	CG3760	37987	0.897835	0.378553	0.0636183	0.360394	0.00326639	0.25	0.00265076	0.24
ENSG00000115816	CEBPZ	10153	FBgn0036124	CG7839	39240	0.680154	0.399114	0.512601	0.358319	0.0055478	0.26	0.121472	0.24
ENSG00000117724	CENPF	1063	FBgn0086690	cp309	3772382	1.09125	0.214087	0.246805	0.230282	0.000684106	0.09	0.0161494	0.09
ENSG00000116198	CEP104	9731	FBgn0032800	CG10137	35241	3.30509	0.392793	0.214999	0.386114	0.0591129	0.29	0.00634216	0.29
ENSG00000174799	CEP135	9662	FBgn0036480	Cep135	39647	0.787414	0.334211	0.203489	0.357746	0.000792965	0.21	0.0136368	0.22
ENSG00000110274	CEP164	22897	FBgn0030716	CG9170	32563	0.904804	0.260274	0.205828	0.304976	0.00453846	0.13	0.0330647	0.16
ENSG00000148019	CEP78	84131	FBgn0038248	CG7886	41775	0.636182	0.348107	0.315332	0.307253	0.000733457	0.2	0.0265609	0.18
ENSG00000182504	CEP97	79598	FBgn0031575	Cep97	33610	0.781316	0.357225	0.58028	0.372738	0.0014366	0.27	0.0511853	0.29
ENSG00000188452	CERKL	375298	FBgn0037315	Cerk	40640	1.34366	0.341697	0.114159	0.277535	0.0149524	0.23	0.00444774	0.18
ENSG00000153774	CFDP1	10428	FBgn0043842	Yeti	7354404	2.31209	0.362319	0	0.449516	0.00382007	0.27	0	0.34
ENSG00000205403	CFI	3426	FBgn0038727	CG7432	42347	1.64043	0.258433	0.237073	0.208969	0.0131091	0.16	0.0343584	0.13
ENSG00000128965	CHAC1	79094	FBgn0039109	CG10365	42801	0.731625	0.463384	0.308032	0.430751	0.020276	0.38	0.00589536	0.35
ENSG00000100399	CHADL	150356	FBgn0035575	CG7509	38579	1.3312	0.252843	0.251137	0.313279	0.0357205	0.14	0.0473157	0.18
ENSG00000167670	CHAF1A	10036	FBgn0030054	Caf1-180	31801	1.28864	0.36576	0.1517	0.295576	0.010199	0.22	0.0542872	0.18
ENSG00000159259	CHAF1B	8208	FBgn0033526	Caf1-105	36107	1.00305	0.479428	0.44252	0.358768	0.00422893	0.37	0.088189	0.28
ENSG00000070748	CHAT	1103	FBgn0000303	Cha	42249	1.3192	0.444296	0.379213	0.460934	0.0180692	0.33	0.0133463	0.35
ENSG00000172586	CHCHD1	118487	FBgn0040666	CG12848	50139	0.0635118	0.415254	0.0928433	0.408333	0.00186799	0.28	0.00386847	0.28
ENSG00000163528	CHCHD4	131474	FBgn0260468	CG7950	43579	1.01814	0.451613	0.203284	0.443038	0.00070362	0.41	0.0218921	0.4
ENSG00000016391	CHDH	55349	FBgn0037896	ninaG	41369	1.33669	0.371493	0.1044	0.369626	0.0726916	0.26	0.0103538	0.26
ENSG00000149554	CHEK1	1111	FBgn0261278	grp	34993	0.814868	0.514706	0.193312	0.478516	0.000195637	0.48	0.00553181	0.45
ENSG00000183765	CHEK2	11200	FBgn0019686	lok	35288	1.06545	0.368032	0.175559	0.453081	0.00274323	0.29	0	0.36
ENSG00000177830	CHID1	66005	FBgn0031996	CG8460	34115	1.21209	0.460925	0.438813	0.47927	0.0250723	0.37	0.0778739	0.39
ENSG00000255112	CHMP1B	57132	FBgn0036805	Chmp1	40036	0.374918	0.681742	0.37037	0.668309	0.00327439	0.74	0.00217865	0.72
ENSG00000130724	CHMP2A	27243	FBgn0039402	vps2	43164	0.60045	0.701201	0.134969	0.608073	0.0137679	0.74	0.00920245	0.64
ENSG00000083937	CHMP2B	25978	FBgn0035589	CHMP2B	38599	0.885034	0.492958	0.54269	0.495283	0.0221727	0.47	0	0.48
ENSG00000086065	CHMP5	51510	FBgn0036740	CG6259	39964	0.488027	0.627093	0.219561	0.60767	0.000234769	0.64	0	0.62
ENSG00000176108	CHMP6	79643	FBgn0034744	Vps20	37581	0	0.60199	0.190991	0.570755	0	0.51	0.0324324	0.48
ENSG00000147457	CHMP7	91782	FBgn0027565	CG5498	40250	1.65158	0.347314	0.182991	0.35119	0.00119806	0.21	0.0703812	0.21
ENSG00000104472	CHRAC1	54108	FBgn0043001	Chrac-16	32166	0.555137	0.458015	0.266471	0.428571	0.0181507	0.33	0.0351391	0.31
ENSG00000090539	CHRD	8646	FBgn0003463	sog	32498	0.738185	0.394764	0.179236	0.363198	0.164104	0.27	0.00179569	0.25
ENSG00000127586	CHTF18	63922	FBgn0015376	cutlet	44637	1.88048	0.419145	0.36778	0.411547	0.254097	0.29	0.0544368	0.29
ENSG00000168802	CHTF8	54921	FBgn0054001	CG34001	3885640	0.378113	0.504132	0.45897	0.409396	0.00864494	0.42	0.0322581	0.34
ENSG00000144021	CIAO1	9391	FBgn0033972	Ciao1	36655	0.347326	0.588004	0.232172	0.595025	0.00443336	0.58	0.0215589	0.58
ENSG00000005194	CIAPIN1	57019	FBgn0001977	l(2)35Bg	49424	0.712552	0.397436	0.204288	0.5	0.00996901	0.35	0.00701754	0.44
ENSG00000079432	CIC	23152	FBgn0262582	cic	53560	0.260519	0.236733	0.183691	0.177799	0.0329775	0.16	0.00643824	0.12
ENSG00000138433	CIR1	9541	FBgn0036827	CG6843	40062	1.02279	0.36	0.191317	0.442623	0.00454984	0.31	0.0544518	0.38
ENSG00000141076	CIRH1A	84916	FBgn0263605	l(3)72Dn	39774	0.329342	0.398445	0.145482	0.391035	0.00482145	0.25	0.0520674	0.24
ENSG00000230055	CISD3	284106	FBgn0033100	CG3420	35585	0.90894	0.419948	0.111597	0.392157	0.0783784	0.33	0.0218818	0.31
ENSG00000114737	CISH	1154	FBgn0033266	Socs44A	35786	0.523025	0.304242	0.102925	0.244639	0.139835	0.2	0.0400867	0.16
ENSG00000122966	CIT	100302274	FBgn0002466	sti	39429	1.07692	0.354922	0.400117	0.395228	0.00555089	0.24	0.0440012	0.27
ENSG00000175216	CKAP5	9793	FBgn0027948	msps	41952	0.601966	0.471129	0.113062	0.459814	0.00103632	0.39	0.00710444	0.38
ENSG00000166165	CKB	1152	FBgn0050274	CG30274	246521	1.11208	0.381452	0.421245	0.310541	0.441935	0.21	0.021978	0.17
ENSG00000104859	CLASRP	11129	FBgn0039215	CG6695	42937	0.868722	0.433729	0.168326	0.304197	0.00670489	0.36	0.029872	0.26
ENSG00000103249	CLCN7	1186	FBgn0033755	ClC-b	36381	2.83206	0.506832	0.221664	0.501845	0.0417333	0.46	0.0251177	0.46
ENSG00000038532	CLEC16A	23274	FBgn0038427	ema	41992	1.31629	0.491611	0.171931	0.485161	0.00177112	0.44	0.011713	0.43
ENSG00000130779	CLIP1	6249	FBgn0020503	CLIP-190	35042	0.982202	0.372972	0.426497	0.317357	0.000423278	0.26	0.0267211	0.22
ENSG00000074201	CLNS1A	1207	FBgn0029079	icln	36997	0.869276	0.344585	0.167756	0.379845	0.0032392	0.24	0.0479303	0.27
ENSG00000172409	CLP1	10978	FBgn0033842	cbc	36494	0.598167	0.574118	0.215385	0.576832	0.00535881	0.56	0.0106101	0.56
ENSG00000125656	CLPP	8192	FBgn0032229	CG5045	34402	1.94234	0.523466	0.224299	0.573123	0.0107282	0.51	0.00934579	0.56
ENSG00000104853	CLPTM1	1209	FBgn0031590	CG3702	33628	1.31901	0.535625	0.321895	0.559022	0.06409	0.47	0.00571895	0.49
ENSG00000049656	CLPTM1L	81037	FBgn0030456	CG4332	32267	1.31229	0.51425	0.0111444	0.492289	0.0029244	0.44	0.00685812	0.43
ENSG00000166855	CLPX	10845	FBgn0038745	CG4538	42369	0.276263	0.507636	0.0958059	0.477464	0.000430988	0.52	0.00904605	0.49
ENSG00000092853	CLSPN	63967	FBgn0052251	CG32251	326205	0.538633	0.24247	0.825085	0.221615	0.000462312	0.14	0	0.13
ENSG00000103351	CLUAP1	23059	FBgn0031196	CG17599	33142	0.748643	0.412429	0.0900901	0.321384	0.0228459	0.29	0.027557	0.23
ENSG00000132361	CLUH	23277	FBgn0034087	clu	36793	1.10568	0.593328	0.287497	0.536372	0.050348	0.54	0.0114375	0.49
ENSG00000187118	CMC1	152100	FBgn0032595	CG17996	34998	0.817219	0.518868	0.402062	0.466102	0.000107708	0.58	0.0274914	0.53
ENSG00000162368	CMPK1	51727	FBgn0028833	Dak1	43165	1.4553	0.516082	0.142173	0.465086	0.00601647	0.52	0.00479233	0.47
ENSG00000143771	CNIH4	29097	FBgn0243513	cnir	33520	0.761168	0.522782	0.149949	0.462845	0.000442282	0.45	0	0.39
ENSG00000125107	CNOT1	23019	FBgn0085436	Not1	5740252	1.58515	0.513608	0.0660861	0.487159	0.0208121	0.48	0.00124398	0.46
ENSG00000182973	CNOT10	25904	FBgn0260444	CG18616	41552	0.831772	0.308043	0.0520134	0.390026	0.00113827	0.21	0.0243289	0.27
ENSG00000111596	CNOT2	4848	FBgn0017550	Rga	40683	0.954589	0.398765	0.0187175	0.368091	0.00025	0.34	0.00589255	0.32
ENSG00000088038	CNOT3	4849	FBgn0033029	l(2)NC136	35501	1.31715	0.484285	0.0982837	0.43207	0.0460058	0.44	0.00234707	0.39
ENSG00000115649	CNPPD1	27013	FBgn0058191	CG40191	3354930	1.69114	0.354472	0	0.367003	0.461192	0.22	0	0.23
ENSG00000166997	CNPY4	245812	FBgn0036847	CG11577	40084	0.754365	0.465054	0.246988	0.52187	0.00728937	0.41	0.0256024	0.46
ENSG00000170037	CNTROB	116840	FBgn0035295	Cnb	38258	1.80503	0.247928	0.421794	0.33285	0.00387249	0.14	0.0533729	0.19
ENSG00000068120	COASY	80347	FBgn0035632	Ppat-Dpck	38647	1.09	0.427206	0.253093	0.48906	0.443567	0.33	0.0618673	0.37
ENSG00000166685	COG1	9382	FBgn0037998	CG4848	41479	0	0.357483	0.133796	0.39541	0	0.22	0.0262636	0.24
ENSG00000135775	COG2	22796	FBgn0026634	ldlCp	41870	1.34354	0.410569	0.236982	0.426761	0.00936031	0.31	0.053009	0.32
ENSG00000136152	COG3	83548	FBgn0031536	Cog3	33562	1.31515	0.48591	0.505651	0.444567	0.000251025	0.42	0.0541344	0.39
ENSG00000103051	COG4	25839	FBgn0032258	CG7456	34442	1.16382	0.475708	0.655865	0.483677	0.0495372	0.38	0.0200907	0.38
ENSG00000164597	COG5	10466	FBgn0024689	fws	35054	0.835607	0.37093	0.13524	0.424767	0.00217768	0.24	0.0316847	0.28
ENSG00000133103	COG6	57511	FBgn0033401	CG1968	35953	1.39601	0.474886	0.119037	0.495238	0.000323437	0.4	0.0208996	0.41
ENSG00000168434	COG7	91949	FBgn0051040	Cog7	43547	0.601286	0.402165	0.27842	0.417341	0.00337002	0.28	0.0335062	0.29
ENSG00000213380	COG8	84342	FBgn0032361	CG6488	34571	0.635754	0.482571	0.983663	0.518129	0.0394818	0.4	0	0.42
ENSG00000204291	COL15A1	1306	FBgn0260660	mp	38769	1.31817	0.259606	0.436302	0.346808	0.0125383	0.22	0.00212509	0.3
ENSG00000113163	COL4A3BP	10087	FBgn0027569	cert	38928	0.54113	0.396277	0.310065	0.49584	0.00456656	0.35	0.00351732	0.43
ENSG00000145781	COMMD10	51397	FBgn0030323	CG2371	32116	2.20461	0.382838	0.035313	0.32493	0.0074381	0.25	0.00481541	0.21
ENSG00000114744	COMMD2	51122	FBgn0038586	CG7168	42184	0.716536	0.443886	0.516579	0.379113	0.157805	0.33	0.0837696	0.28
ENSG00000148444	COMMD3	23412	FBgn0030100	CG12106	31856	0.220632	0.358974	0.213092	0.331754	0.00438495	0.22	0.0278552	0.2
ENSG00000140365	COMMD4	54939	FBgn0054039	CG34039	3885643	0.737784	0.423786	0.283091	0.425926	0.0168958	0.34	0.0313695	0.34
ENSG00000122218	COPA	1314	FBgn0025725	alphaCop	38199	0.704497	0.651527	0.287857	0.650999	0.0177542	0.71	0.00193517	0.71
ENSG00000129083	COPB1	1315	FBgn0008635	betaCop	32820	0.89807	0.609654	0.166073	0.602697	0.000176716	0.68	0	0.67
ENSG00000184432	COPB2	9276	FBgn0025724	beta'Cop	45757	0.977295	0.631347	0.060241	0.625821	0.00149416	0.68	0.00114745	0.68
ENSG00000105669	COPE	11316	FBgn0027496	epsilonCOP	33908	0.892024	0.5	0.349638	0.503268	0.114363	0.36	0.00181159	0.36
ENSG00000181789	COPG1	22820	FBgn0028968	gammaCop	43717	0.902933	0.596491	0.0908836	0.590411	0.0246396	0.6	0.0100982	0.59
ENSG00000166200	COPS2	9318	FBgn0013746	alien	34225	1.032	0.708889	0.629983	0.718468	0.00504124	0.82	0.0364963	0.83
ENSG00000141030	COPS3	8533	FBgn0027055	CSN3	40308	1.54127	0.55792	0.0669085	0.530337	0.0326689	0.53	0	0.51
ENSG00000138663	COPS4	51138	FBgn0027054	CSN4	35759	0.638427	0.6289	0.103896	0.627355	0.000652615	0.7	0.00103896	0.7
ENSG00000121022	COPS5	10987	FBgn0027053	CSN5	42000	0.306326	0.649701	0.0122511	0.663609	0.00680506	0.73	0	0.75
ENSG00000168090	COPS6	10980	FBgn0028837	CSN6	42661	0.388974	0.602446	0.314873	0.577713	0.0301817	0.57	0.00949367	0.55
ENSG00000198612	COPS8	10920	FBgn0261437	CSN8	49077	0.471198	0.368421	0.209135	0.423077	0.00204553	0.25	0.0384615	0.29
ENSG00000173085	COQ2	27235	FBgn0037574	Coq2	40988	1.02592	0.449723	0.106308	0.482993	0.0693785	0.47	0.0292056	0.5
ENSG00000132423	COQ3	51805	FBgn0032922	CG9249	35383	1.84487	0.353207	0.0242215	0.42043	0.0513606	0.29	0.00692042	0.35
ENSG00000167113	COQ4	51117	FBgn0052174	CG32174	261607	0.600503	0.496855	0.212548	0.491294	0.0310306	0.42	0.0213402	0.41
ENSG00000110871	COQ5	84274	FBgn0030460	CG2453	32272	1.44334	0.506626	0.214062	0.550388	0.0162703	0.49	0.015625	0.53
ENSG00000119723	COQ6	51004	FBgn0031713	CG7277	33777	1.77359	0.482194	0.490025	0.473096	0.129138	0.4	0.0623441	0.39
ENSG00000167186	COQ7	10229	FBgn0029502	COQ7	44007	1.34672	0.528418	0.100887	0.523592	0.0756181	0.5	0.00554324	0.5
ENSG00000088682	COQ9	57017	FBgn0050493	CG30493	246650	0.725218	0.437107	0.155413	0.42638	0.00772507	0.31	0.0336413	0.3
ENSG00000103187	COTL1	23406	FBgn0030955	CG6891	32865	2.69703	0.535211	0.139634	0.466258	0.000171481	0.42	0	0.36
ENSG00000006695	COX10	1352	FBgn0032222	CG5037	34394	1.17339	0.430399	0.256781	0.487639	0.0244931	0.39	0.0313442	0.44
ENSG00000166260	COX11	1353	FBgn0051648	CG31648	33776	1.85483	0.461353	0.602464	0.528354	0.0248756	0.46	0.0895857	0.53
ENSG00000014919	COX15	1355	FBgn0034938	CG3803	37809	0.656909	0.531707	0.404715	0.554707	0.00138224	0.5	0	0.52
ENSG00000163626	COX18	285521	FBgn0035960	CG4942	39044	0.487862	0.476476	0.381511	0.452042	0.0594472	0.34	0.101247	0.32
ENSG00000203667	COX20	116228	FBgn0002354	l(3)87Df	49762	0.510168	0.398305	0.238532	0.427273	0.016742	0.34	0.0244648	0.36
ENSG00000178741	COX5A	9377	FBgn0019624	CoVa	41432	1.04337	0.495556	0.16153	0.498881	0.000326477	0.47	0.0021254	0.48
ENSG00000135678	CPM	1368	FBgn0030778	CG4678	32652	1.17824	0.495862	0.351006	0.416825	0.0123827	0.42	0	0.35
ENSG00000080819	CPOX	1371	FBgn0021944	Coprox	44701	1.49271	0.487518	0.153736	0.567521	0.0251956	0.5	0.00862069	0.58
ENSG00000071894	CPSF1	100302196	FBgn0024698	Cpsf160	44250	1.042	0.502426	0.192308	0.498282	0.00226855	0.46	0.0167224	0.45
ENSG00000165934	CPSF2	53981	FBgn0027873	Cpsf100	43426	1.33349	0.535806	0.0276423	0.554233	0.000306062	0.55	0.00243902	0.56
ENSG00000119203	CPSF3	51692	FBgn0261065	Cpsf73	42240	1.05637	0.609649	0.234219	0.609649	0.000100941	0.66	0.00166113	0.66
ENSG00000127054	CPSF3L	54973	FBgn0039691	IntS11	43506	0.85069	0.657866	0.383096	0.667783	0.197833	0.66	0.00183739	0.67
ENSG00000160917	CPSF4	10898	FBgn0015621	Clp	33259	0.692791	0.581165	0.107544	0.528153	0.0586992	0.57	0.024077	0.51
ENSG00000111605	CPSF6	11052	FBgn0035872	CG7185	38937	0.715496	0.439201	0.232735	0.371166	0.0282006	0.45	0.00199601	0.38
ENSG00000157184	CPT2	1376	FBgn0035383	CG2107	38355	0.845968	0.518744	0.498024	0.511744	0.00393944	0.45	0.0608696	0.44
ENSG00000106066	CPVL	54504	FBgn0038738	CG4572	42360	1.4279	0.493697	0.0336134	0.487552	0.0102387	0.41	0.00945378	0.41
ENSG00000117322	CR2	1380	FBgn0030617	CG9095	32447	0.954046	0.116911	0.113506	0.11189	0.00157012	0.06	0.00154546	0.06
ENSG00000007545	CRAMP1L	57585	FBgn0000376	crm	31268	0.781258	0.288416	0.121747	0.372709	0.0383935	0.18	0.0282311	0.23
ENSG00000113851	CRBN	51185	FBgn0037780	CG3925	41230	1.59839	0.39819	0.0288014	0.300855	0.0178717	0.27	0.0101652	0.21
ENSG00000111269	CREBL2	1389	FBgn0032202	CG18619	34371	1.04747	0.475	0.291403	0.483051	0	0.48	0.0126697	0.48
ENSG00000164463	CREBRF	153222	FBgn0039209	CG13624	42930	1.20012	0.277517	0.284818	0.217854	0.000892244	0.21	0.0025101	0.16
ENSG00000145708	CRHBP	1393	FBgn0039770	CG15537	43614	1.30633	0.395445	0.359995	0.360718	0.00365605	0.24	0.0113403	0.22
ENSG00000088766	CRLS1	54675	FBgn0039360	CLS	43104	0.983247	0.437431	0.387822	0.408903	0.00488753	0.36	0.0337237	0.34
ENSG00000101343	CRNKL1	51340	FBgn0000377	crn	31208	1.81637	0.509434	0.21013	0.615385	0.203746	0.54	0.0217664	0.66
ENSG00000005469	CROT	54677	FBgn0039543	CG12428	43332	0.680514	0.397396	0.252969	0.411543	0.000942437	0.3	0.023753	0.31
ENSG00000103316	CRYM	1428	FBgn0030799	CG4872	32676	0.964055	0.471338	0.368421	0.416901	0.018128	0.33	0.0831025	0.29
ENSG00000062485	CS	1431	FBgn0261955	kdn	31579	0.33324	0.632332	0.194983	0.564496	0.00442601	0.69	0.0115476	0.62
ENSG00000009307	CSDE1	7812	FBgn0263352	Unr	38963	0.432885	0.469589	0.115024	0.374961	0.00268174	0.42	0.00264658	0.34
ENSG00000124207	CSE1L	1434	FBgn0022213	Cas	35016	1.17806	0.541023	0.149556	0.538803	0.0078	0.52	0.0187562	0.52
ENSG00000151292	CSNK1G3	1456	FBgn0250823	gish	49701	0.866171	0.603663	0.168891	0.527191	4.76e-05	0.67	0.000198229	0.59
ENSG00000149474	CSRP2BP	57325	FBgn0032691	Atac2	35113	1.10555	0.382779	0.499438	0.386736	0.0084895	0.31	0.0853613	0.32
ENSG00000101138	CSTF1	1477	FBgn0039867	CstF-50	43734	1.02233	0.554524	0.133333	0.563679	0.00215018	0.54	0.00416667	0.54
ENSG00000176102	CSTF3	1479	FBgn0003559	su(f)	3354994	1.28821	0.554161	0	0.51939	0.000305222	0.57	0	0.53
ENSG00000159692	CTBP1	1487	FBgn0020496	CtBP	41602	1.63195	0.609091	0.109519	0.563025	0.00122059	0.62	0	0.57
ENSG00000175826	CTDNEP1	23399	FBgn0029067	Dd	33107	0.546455	0.646175	0.0582844	0.648834	0.000224694	0.69	0.000470035	0.7
ENSG00000060069	CTDP1	9150	FBgn0035026	Fcp1	37925	1.96469	0.361082	0.0695024	0.394318	0.0249097	0.27	0.030025	0.29
ENSG00000116761	CTH	1491	FBgn0000566	Eip55E	37143	0.853007	0.561317	0.277056	0.578456	0.00146679	0.6	0.00721501	0.61
ENSG00000119326	CTNNAL1	8727	FBgn0029105	alpha-catenin-related	49713	0.815922	0.400091	0.177309	0.373147	0.00735636	0.29	0.00263852	0.27
ENSG00000168036	CTNNB1	1499	FBgn0000117	arm	31151	0.678655	0.591122	0.0475881	0.547647	0.000245173	0.67	0	0.62
ENSG00000132792	CTNNBL1	56259	FBgn0037644	CG11964	41068	0.720953	0.587922	0.0921436	0.569707	0.000258247	0.56	0.0106693	0.55
ENSG00000040531	CTNS	1497	FBgn0039045	CG17119	42723	2.55557	0.489167	0.249283	0.492863	0.0703888	0.39	0.0114759	0.39
ENSG00000198730	CTR9	9646	FBgn0035205	CG2469	38149	0.691067	0.553282	0.387604	0.564348	0.00111277	0.57	0.0091663	0.58
ENSG00000164733	CTSB	1508	FBgn0030521	CtsB1	32341	2.36999	0.556539	0.299157	0.554902	0.0486537	0.55	0.0186418	0.55
ENSG00000174080	CTSF	8722	FBgn0260462	CG12163	40628	1.36364	0.47865	0.0984677	0.377307	0.441904	0.36	0.00439841	0.28
ENSG00000085733	CTTN	2017	FBgn0025865	Cortactin	42491	0.890836	0.386961	0.395415	0.438879	0.0152694	0.36	0.0444126	0.4
ENSG00000143079	CTTNBP2NL	55917	FBgn0034308	CG10915	37076	1.93131	0.315597	0.326074	0.331144	0.0178198	0.22	0.0154728	0.23
ENSG00000142544	CTU1	90353	FBgn0033375	CG8078	35920	2.16108	0.533525	0.0416396	0.541302	0.0558291	0.47	0.0143136	0.48
ENSG00000174177	CTU2	348180	FBgn0032793	CG10189	35234	2.7937	0.334628	0.0572495	0.425514	0.597938	0.22	0.0460485	0.28
ENSG00000180891	CUEDC1	404093	FBgn0035283	CG12024	38243	0.947843	0.360967	0.199681	0.477169	0.00888596	0.27	0.00424854	0.36
ENSG00000107874	CUEDC2	79004	FBgn0037556	CG9636	40967	0.51492	0.408827	0.121468	0.385965	0.023893	0.28	0.00519649	0.26
ENSG00000055130	CUL1	8454	FBgn0015509	lin19	35742	1.04932	0.579038	0.102857	0.580534	0.000106669	0.63	0	0.63
ENSG00000108094	CUL2	8453	FBgn0032956	Cul-2	35420	1.11871	0.521379	0.0463336	0.528995	0.00548166	0.49	0.00241741	0.5
ENSG00000036257	CUL3	8452	FBgn0261268	Cul-3	34896	1.06373	0.606771	0.166667	0.498929	0.000112804	0.68	0.00176991	0.56
ENSG00000166266	CUL5	8065	FBgn0039632	Cul-5	43434	0.734848	0.583333	0.140874	0.534038	0.00755212	0.66	0.00154242	0.6
ENSG00000112514	CUTA	51596	FBgn0030545	CG11590	32368	0.292644	0.36532	0.186301	0.36532	0.0202559	0.3	0.0986301	0.3
ENSG00000119929	CUTC	51076	FBgn0038332	CG6136	41877	0.62637	0.421245	0.184658	0.437262	0.00335965	0.37	0.011943	0.38
ENSG00000108296	CWC25	54883	FBgn0031452	Cwc25	33460	0.850789	0.413333	0.400434	0.337172	0.0143472	0.32	0	0.26
ENSG00000153015	CWC27	10283	FBgn0036207	CG10907	39331	1.31005	0.503531	0.537533	0.47344	0.00357437	0.48	0.0598425	0.45
ENSG00000095485	CWF19L1	55280	FBgn0033615	CG7741	36208	0.973349	0.442379	0.27502	0.436697	0.0315971	0.36	0.0336317	0.36
ENSG00000152404	CWF19L2	143884	FBgn0030655	CG9213	32490	1.36049	0.33296	0.365737	0.433285	0.0044486	0.28	0.122709	0.36
ENSG00000018610	CXorf56	63932	FBgn0028919	CG16865	34788	6.24661	0.524024	0.560446	0.470985	0.0822033	0.5	0.0590529	0.45
ENSG00000154832	CXXC1	30827	FBgn0030121	Cfp1	31880	0.754109	0.276263	0.0934906	0.275013	0.069943	0.21	0.0183486	0.21
ENSG00000008283	CYB561	1534	FBgn0261673	nemy	36395	0	0.414343	0.626621	0.358621	0	0.25	0.00317135	0.21
ENSG00000182224	CYB5D1	124637	FBgn0031596	CG15429	33637	0.246639	0.469298	0.558712	0.497674	0.0502535	0.34	0.0662879	0.36
ENSG00000167740	CYB5D2	124936	FBgn0030099	CG12056	31855	1.19119	0.419192	0.182773	0.385598	0.00228797	0.32	0.0105042	0.3
ENSG00000065615	CYB5R4	51167	FBgn0034442	CG11257	37227	0.821184	0.419066	0.673435	0.4081	0.00137917	0.31	0.179357	0.31
ENSG00000215883	CYB5RL	606495	FBgn0030995	CG7914	32907	0.811198	0.364021	0.0400844	0.364021	0.030757	0.22	0.00421941	0.22
ENSG00000187954	CYHR1	50626	FBgn0052486	CG32486	38367	1.5264	0.525783	0.0873292	0.461974	0.0272117	0.44	0.00214305	0.39
ENSG00000183035	CYLC1	1538	FBgn0027567	CG8108	39161	4.08579	0.116743	0.190192	0.0826986	0.144098	0.04	0.0152419	0.03
ENSG00000145476	CYP4V2	285440	FBgn0015032	Cyp4c3	43663	2.63354	0.507302	0.225922	0.497819	0.117427	0.47	0.0172414	0.46
ENSG00000180902	D2HGDH	728294	FBgn0023507	CG3835	31184	2.54954	0.56366	0.126413	0.550969	0.116216	0.46	0.00115976	0.45
ENSG00000129562	DAD1	1603	FBgn0263852	l(2)k12914	34159	1.70875	0.619469	0.296578	0.625	0.0155513	0.68	0	0.69
ENSG00000173402	DAG1	1605	FBgn0034072	Dg	36773	0.824806	0.373929	0.431788	0.265188	0.000926715	0.24	0.0246473	0.17
ENSG00000134780	DAGLA	747	FBgn0261244	inaE	32343	0.892893	0.422265	0.285457	0.333839	0.00022533	0.32	0.00937106	0.25
ENSG00000178149	DALRD3	55152	FBgn0030660	CG8097	32495	0.201587	0.317373	0.047185	0.386398	0.0681751	0.18	0.00857909	0.22
ENSG00000132676	DAP3	7818	FBgn0034727	mRpS29	37563	0.535522	0.466499	0.338654	0.473639	0.024406	0.36	0.0208189	0.37
ENSG00000115866	DARS	1615	FBgn0002069	Aats-asp	36420	0.642577	0.61344	0.385401	0.578782	0.0025559	0.65	0.00875912	0.62
ENSG00000123977	DAW1	164781	FBgn0039673	CG7568	43482	2.61035	0.504418	0.293662	0.448251	0.00990786	0.43	0.100319	0.38
ENSG00000071626	DAZAP1	26528	FBgn0004838	Hrb27C	33968	0.539949	0.366912	0.122952	0.354711	0.00486921	0.28	0	0.27
ENSG00000123454	DBH	1621	FBgn0010329	Tbh	31718	2.22523	0.467855	0.325378	0.430846	0.0656515	0.36	0.00311304	0.34
ENSG00000138231	DBR1	51163	FBgn0035838	ldbr	38900	1.05094	0.474877	0.078256	0.48377	0.118094	0.44	0.0357742	0.45
ENSG00000137992	DBT	1629	FBgn0030612	CG5599	32441	0.637858	0.472337	0.0730337	0.492785	0.00165304	0.45	0.000802568	0.47
ENSG00000122741	DCAF10	79269	FBgn0039601	CG1523	43400	0.943736	0.348837	0.207836	0.31401	0.000282885	0.28	0.0170358	0.25
ENSG00000100897	DCAF11	80344	FBgn0034527	CG9945	37329	1.27734	0.404151	0.169058	0.431833	0.140116	0.31	0.00155099	0.33
ENSG00000164934	DCAF13	25879	FBgn0036500	CG7275	39669	1.24154	0.423786	0.30942	0.567265	0.0975296	0.43	0.0187149	0.58
ENSG00000139990	DCAF5	8816	FBgn0250755	CG42233	43754	0.72995	0.328733	0.0648198	0.400604	0.000488902	0.27	0.0195546	0.32
ENSG00000172992	DCAKD	79877	FBgn0037469	Dpck	40846	1.24472	0.505051	0.0990654	0.49435	0.0179791	0.37	0.00934579	0.36
ENSG00000110063	DCPS	28960	FBgn0037372	CG2091	40711	1.44114	0.479723	0.0931174	0.432264	0.0341921	0.38	0.0458839	0.34
ENSG00000163357	DCST1	149095	FBgn0086916	snky	39492	0.718653	0.352691	0.46875	0.348252	0.0668732	0.21	0.0329861	0.21
ENSG00000129187	DCTD	1635	FBgn0036959	CG6951	40222	1.55501	0.54321	0.0860109	0.505747	0.0253614	0.47	0.00346021	0.44
ENSG00000204843	DCTN1	1639	FBgn0001108	Gl	39536	0.533103	0.419927	0.435674	0.424242	0.00413784	0.32	0.0227704	0.32
ENSG00000175203	DCTN2	10540	FBgn0021825	Dmn	44086	0.631921	0.433498	0.024	0.463158	0.010563	0.32	0.00133333	0.34
ENSG00000132912	DCTN4	51164	FBgn0033206	CG12042	35709	0.750326	0.448251	0.0695847	0.407263	0.0120782	0.37	0.013468	0.34
ENSG00000166847	DCTN5	84516	FBgn0040228	dyn-p25	34873	0.765088	0.580586	0.443429	0.559083	0.0264719	0.59	0	0.57
ENSG00000104671	DCTN6	10671	FBgn0086446	l(2)37Ce	35195	0.804674	0.494737	0.193548	0.508108	0.000548566	0.44	0.0516129	0.45
ENSG00000188215	DCUN1D3	123879	FBgn0033784	CG13322	36426	0.845454	0.457237	0.193548	0.416168	0.000685401	0.36	0.016565	0.32
ENSG00000169738	DCXR	51181	FBgn0030968	CG7322	32880	0	0.546448	0.19126	0.550964	0	0.48	0	0.48
ENSG00000130311	DDA1	79016	FBgn0051855	CG31855	318983	1.92687	0.555556	0.250438	0.519878	0.000362739	0.42	0.00175131	0.39
ENSG00000167986	DDB1	1642	FBgn0260962	pic	41611	0.401057	0.598538	0.0915792	0.598538	0.0229685	0.6	0.000893455	0.6
ENSG00000132437	DDC	1644	FBgn0000422	Ddc	35190	2.08234	0.608333	0.269563	0.572549	0.00221452	0.6	0.0109919	0.56
ENSG00000244038	DDOST	1650	FBgn0014868	Ost48	31849	1.35762	0.584795	0.117202	0.593912	0.105128	0.58	0.00126024	0.59
ENSG00000198171	DDRGK1	65992	FBgn0038868	CG5862	42516	2.04004	0.468153	0.24216	0.475728	0.0662667	0.37	0.0261324	0.38
ENSG00000079785	DDX1	1653	FBgn0015075	Ddx1	40457	1.50666	0.561712	0.0294451	0.571756	0.0303751	0.59	0.000755002	0.6
ENSG00000178105	DDX10	1662	FBgn0030855	CG5800	32742	0.775434	0.448762	0.0293794	0.475383	6.89e-05	0.4	0.00587587	0.42
ENSG00000013573	DDX11	1663	FBgn0026876	CG11403	31072	3.25612	0.339175	0.0504648	0.382114	0.0768411	0.27	0.0278884	0.3
ENSG00000088205	DDX18	8886	FBgn0025140	pit	42595	1.04219	0.573632	0.675946	0.565196	0.09859	0.58	0.0571429	0.58
ENSG00000064703	DDX20	11218	FBgn0011802	Gem3	39195	1.21265	0.383495	0.7048	0.307393	0.279753	0.25	0.248694	0.2
ENSG00000174243	DDX23	9416	FBgn0032690	CG10333	35112	0.729966	0.61748	0.18562	0.615977	0.0496796	0.64	0.0264123	0.64
ENSG00000089737	DDX24	57062	FBgn0034496	CG9143	37296	1.80452	0.441987	0.451933	0.466995	0.00797995	0.34	0.0389825	0.36
ENSG00000124228	DDX27	55661	FBgn0021995	Rs1	44087	1.70187	0.461893	0.0360485	0.470162	0.0187619	0.42	0.00277296	0.42
ENSG00000182810	DDX28	55794	FBgn0086130	KH1	33254	0.306713	0.40679	0.106845	0.409826	0.0223765	0.29	0.0467446	0.3
ENSG00000125485	DDX31	64794	FBgn0027602	CG8611	32725	0.880163	0.408147	0.114846	0.356239	0.00253214	0.31	0.00813494	0.27
ENSG00000183258	DDX41	51428	FBgn0015331	abs	40530	0.495843	0.628081	0.0270135	0.631125	0.00492109	0.64	0.0050025	0.65
ENSG00000198231	DDX42	11325	FBgn0036104	CG6418	39218	0	0.457001	0.308483	0.54193	0	0.43	0	0.51
ENSG00000145833	DDX46	9879	FBgn0030631	CG6227	32464	0.351513	0.532816	0.0489496	0.448802	0.000155674	0.56	0.00775036	0.47
ENSG00000213782	DDX47	51202	FBgn0032919	CG9253	35379	1.0354	0.638095	0.0729927	0.57265	0.049862	0.71	0.0208551	0.63
ENSG00000105671	DDX49	54555	FBgn0010220	Dbp45A	35917	1.27309	0.518979	0.228043	0.481126	0.018653	0.47	0.0595788	0.43
ENSG00000185163	DDX51	317781	FBgn0004556	Dbp73D	39871	1.22178	0.393393	0.188549	0.381368	0.224231	0.33	0.0352992	0.32
ENSG00000141141	DDX52	11056	FBgn0036754	CG5589	39979	0.792298	0.481914	0.201258	0.485971	0.0501083	0.43	0.0512129	0.43
ENSG00000123064	DDX54	79039	FBgn0052344	CG32344	326208	0.525012	0.453137	0.139908	0.483273	0.00604112	0.39	0.00917431	0.42
ENSG00000111364	DDX55	57696	FBgn0037561	CG9630	40974	1.49059	0.512778	0.101643	0.501903	0.0936125	0.47	0.0441478	0.46
ENSG00000136271	DDX56	54606	FBgn0001565	Hlc	33118	1.50119	0.521633	0.168794	0.509524	0.0978723	0.47	0.00329354	0.46
ENSG00000110367	DDX6	1656	FBgn0004419	me31B	34364	0.912684	0.585231	0.0734463	0.615832	0.000789002	0.64	0	0.67
ENSG00000177030	DEAF1	10522	FBgn0013799	Deaf1	40164	2.01972	0.354572	0.0389994	0.347801	0.0318006	0.22	0	0.22
ENSG00000140995	DEF8	54849	FBgn0046296	CG11534	39381	1.34888	0.386068	0.312611	0.401762	0.0582539	0.27	0.0438129	0.28
ENSG00000139726	DENR	8562	FBgn0030802	CG9099	32679	0.528894	0.498316	0.0669951	0.522046	0.000382702	0.46	0.00197044	0.48
ENSG00000100150	DEPDC5	9681	FBgn0035227	CG12090	38176	0.512322	0.423463	0.440072	0.437176	0.00247619	0.34	0.0363431	0.35
ENSG00000023697	DERA	51071	FBgn0033735	CG8525	36358	0.904936	0.523061	0.344273	0.479347	0.000412322	0.49	0.00133958	0.45
ENSG00000136986	DERL1	79139	FBgn0031376	Der-1	33369	0.984347	0.486056	0.265528	0.497959	0.00478469	0.42	0.0419255	0.43
ENSG00000140543	DET1	55070	FBgn0000018	abo	44793	1.4313	0.393345	0.287275	0.4094	0.000626477	0.27	0.0830147	0.28
ENSG00000169598	DFFB	1677	FBgn0028406	Drep-4	34734	2.57753	0.413215	0.185141	0.31037	0.07034	0.29	0.0135081	0.22
ENSG00000095397	DFNB31	25861	FBgn0264006	dysc	39533	1.68684	0.364572	0.355588	0.32578	0.0282284	0.25	0.00112921	0.22
ENSG00000185000	DGAT1	8694	FBgn0004797	mdy	44887	0.758192	0.459699	0.177778	0.36477	0.0182674	0.39	0.0137797	0.31
ENSG00000100056	DGCR14	23617	FBgn0023506	Es2	31780	1.03839	0.442577	0.208111	0.420492	0.088713	0.33	0.0501601	0.32
ENSG00000128191	DGCR8	100302197	FBgn0039861	pasha	43728	0.866144	0.353169	0.0977422	0.425234	0.00429754	0.29	0.0102887	0.35
ENSG00000153933	DGKE	8526	FBgn0020930	Dgkepsilon	36408	0.973798	0.440329	0.373162	0.467541	0.0249588	0.35	0.0330882	0.37
ENSG00000117682	DHDDS	79947	FBgn0029980	CG10778	31708	0.590085	0.49002	0.0348475	0.545556	0.0239151	0.45	0.00124456	0.5
ENSG00000102967	DHODH	1723	FBgn0000447	Dhod	41022	1.69668	0.514768	0.0707733	0.502058	0.00248968	0.49	0.0301442	0.47
ENSG00000095059	DHPS	1725	FBgn0035854	CG8005	38917	0.474297	0.628726	0.116732	0.630435	0.0307145	0.61	0.00311284	0.61
ENSG00000100612	DHRS7	51635	FBgn0031360	CG31937	326177	1.43979	0.434612	0.505068	0.458982	0.0999339	0.33	0.0540541	0.35
ENSG00000169084	DHRSX	207063	FBgn0034500	CG11200	37301	2.12029	0.460606	0.490239	0.428169	0.0103675	0.33	0.000482044	0.31
ENSG00000181192	DHTKD1	55526	FBgn0039827	CG1544	43689	1.69302	0.513239	0.262223	0.513239	0.0390386	0.47	0.0173249	0.47
ENSG00000109606	DHX15	1665	FBgn0033160	CG11107	35654	0.701878	0.612159	0.0991866	0.667581	0.00222024	0.71	0	0.78
ENSG00000204560	DHX16	8449	FBgn0086444	l(2)37Cb	35192	0.366836	0.552674	0.181269	0.64355	0.0075807	0.56	0.00268547	0.65
ENSG00000005100	DHX33	56919	FBgn0032194	CG4901	34357	0.964652	0.479019	0.26861	0.487992	0.0287754	0.42	0.00472627	0.43
ENSG00000134815	DHX34	9704	FBgn0052533	CG32533	32933	0.997128	0.505978	0.399381	0.507755	0.0266874	0.4	0.0657895	0.4
ENSG00000101452	DHX35	60625	FBgn0031631	CG3225	33680	0.874472	0.50972	0.473224	0.528515	0.0107201	0.47	0.0493733	0.49
ENSG00000174953	DHX36	170506	FBgn0032883	CG9323	35339	0.757218	0.404762	0.22678	0.433121	0.0214621	0.35	0.0152359	0.37
ENSG00000150990	DHX37	57647	FBgn0001330	kz	31205	3.45312	0.514837	0.198181	0.49972	0.0496241	0.45	0	0.43
ENSG00000140829	DHX38	9785	FBgn0026713	l(1)G0007	32373	1.57051	0.606357	0.174766	0.608838	0.160457	0.62	0.000941902	0.62
ENSG00000163214	DHX57	90957	FBgn0030246	CG1582	32021	1.09485	0.420635	0.147928	0.45264	0.00259574	0.36	0.0045798	0.38
ENSG00000067596	DHX8	1659	FBgn0086895	pea	36561	0.833562	0.639891	0.182232	0.628556	0.00178221	0.71	0.0172108	0.69
ENSG00000135829	DHX9	1660	FBgn0002774	mle	35523	0.424839	0.516798	0.0377796	0.507605	0.00159147	0.5	0.0059652	0.49
ENSG00000100697	DICER1	23405	FBgn0039016	Dcr-1	42693	0.574732	0.431148	0.313123	0.36846	0.00140702	0.38	0.0683177	0.32
ENSG00000117597	DIEXF	27042	FBgn0034933	CG3735	37803	1.75804	0.421517	0.35672	0.455238	0.0710105	0.32	0.0743872	0.35
ENSG00000083520	DIS3	22894	FBgn0039183	Dis3	42900	0.68717	0.5508	0.0768226	0.537339	0.0630455	0.56	0.00836164	0.55
ENSG00000144535	DIS3L2	129563	FBgn0035111	CG16940	38034	0.680091	0.347269	0.0143198	0.294381	0.00303571	0.27	0.00848581	0.23
ENSG00000130826	DKC1	100847052	FBgn0259937	Nop60B	37873	3.51172	0.616083	0.126861	0.62336	0.176711	0.63	0.00499182	0.64
ENSG00000150768	DLAT	1737	FBgn0031912	CG5261	34021	0.776436	0.400309	0.409353	0.505859	0.0710008	0.36	0.00750577	0.46
ENSG00000091140	DLD	1738	FBgn0036762	CG7430	39988	1.16643	0.582187	0.0700041	0.587963	0.00198719	0.66	0.000814001	0.67
ENSG00000151208	DLG5	9231	FBgn0032363	CG6509	34573	1.37624	0.354004	0.228433	0.354558	0.0144224	0.24	0.0168611	0.24
ENSG00000126787	DLGAP5	9787	FBgn0033845	mars	36498	1.104	0.193853	0.322374	0.178067	0.0364726	0.11	0.0523713	0.1
ENSG00000119689	DLST	1743	FBgn0037891	CG5214	41360	1.26113	0.55482	0.114684	0.537037	0.0690002	0.54	0.0100736	0.53
ENSG00000178028	DMAP1	55929	FBgn0034537	DMAP1	37339	0.731424	0.48965	0.498364	0.528099	0.00733361	0.45	0.0163577	0.48
ENSG00000161249	DMKN	93099	FBgn0052521	CG32521	33098	1.78934	0.130252	0.261079	0.159794	0.269846	0.07	0.00189818	0.09
ENSG00000185800	DMWD	1762	FBgn0039451	CG6420	43218	0.858665	0.481701	0.147493	0.357169	0.0893872	0.41	0.00210704	0.3
ENSG00000104093	DMXL2	23312	FBgn0023458	Rbcn-3A	31557	1.47266	0.433981	0.197385	0.384705	0.00113634	0.38	0.00454739	0.34
ENSG00000138346	DNA2	1763	FBgn0030170	CG2990	31934	1.33898	0.378709	0.333069	0.394545	0.0333454	0.28	0.0619539	0.3
ENSG00000165506	DNAAF2	55172	FBgn0033224	Nop17l	35730	2.28209	0.311828	0.138459	0.31295	0.214676	0.2	0.00355935	0.2
ENSG00000167646	DNAAF3	352909	FBgn0034352	CG17669	37125	1.86526	0.348136	0.471611	0.391975	0.320347	0.22	0.0486674	0.25
ENSG00000197653	DNAH10	196385	FBgn0013813	Dhc98D	43379	1.14826	0.544397	0.248659	0.479134	0.0179492	0.5	0.00209579	0.44
ENSG00000158486	DNAH3	55567	FBgn0035581	CG17150	38586	1.22134	0.525186	0.282938	0.492968	0.00265541	0.46	0.00435022	0.44
ENSG00000115423	DNAH6	1768	FBgn0013809	Dhc16F	32785	0.552371	0.48557	0.29486	0.494732	0.0031768	0.44	0.00937207	0.45
ENSG00000118997	DNAH7	56171	FBgn0013810	Dhc36C	35061	0.770001	0.556246	0.32309	0.556246	0.00156444	0.55	0.0197098	0.55
ENSG00000122735	DNAI1	27019	FBgn0034566	CG9313	37374	0.668906	0.526466	0.381277	0.49797	0.00679555	0.43	0.00680851	0.41
ENSG00000069345	DNAJA2	10294	FBgn0032474	DnaJ-H	34707	0.202054	0.425566	0.178073	0.450728	0.000271724	0.37	0.0446927	0.39
ENSG00000090520	DNAJB11	51726	FBgn0031256	CG4164	33220	1.62688	0.579143	0.00775695	0.585687	0.0197188	0.62	0.00258565	0.62
ENSG00000187726	DNAJB13	374407	FBgn0035273	CG12020	38233	1.47915	0.456751	0.232772	0.394353	0.100409	0.35	0.0306279	0.31
ENSG00000135924	DNAJB2	3300	FBgn0034091	mrj	36797	0.850799	0.3107	0.375088	0.290944	0.00694263	0.29	0.00389927	0.27
ENSG00000136770	DNAJC1	64215	FBgn0030990	CG7556	32902	0.356918	0.351384	0.256168	0.372925	5.26e-05	0.28	0.0128422	0.3
ENSG00000007923	DNAJC11	55735	FBgn0033918	CG8531	36584	1.06869	0.497317	0.0472712	0.510092	0.0235252	0.42	0.0128921	0.43
ENSG00000108176	DNAJC12	56521	FBgn0027654	jdp	43630	0.866331	0.328283	0.293152	0.333333	0.0115909	0.26	0.00120144	0.26
ENSG00000138246	DNAJC13	23317	FBgn0015477	Rme-8	35939	0.756837	0.518502	0.155544	0.482973	0.0021151	0.5	0.00509284	0.46
ENSG00000135392	DNAJC14	85406	FBgn0037252	CG14650	40566	0.362696	0.366572	0.0123045	0.265292	0.0035479	0.25	0.00820302	0.18
ENSG00000116138	DNAJC16	23341	FBgn0058178	CG40178	3354941	1.8777	0.374254	0	0.375214	0.0548447	0.22	0	0.22
ENSG00000104129	DNAJC17	55192	FBgn0037882	CG17187	41351	1.0233	0.510965	0.0629032	0.519509	0.00810422	0.42	0.0112903	0.42
ENSG00000105821	DNAJC2	27000	FBgn0037051	CG10565	40332	0.487438	0.469136	0.0734536	0.45098	0.00132716	0.43	0.0128866	0.41
ENSG00000168724	DNAJC21	134218	FBgn0027599	CG2790	37992	0.663387	0.425926	0.0418733	0.454321	0.00139589	0.35	0.0319559	0.37
ENSG00000178401	DNAJC22	79962	FBgn0030805	wus	32683	0.652969	0.424242	0.439485	0.356322	0.00480679	0.3	0.00343348	0.25
ENSG00000059769	DNAJC25	552891	FBgn0030658	CG7872	32493	2.04429	0.532407	0.228673	0.575576	0.0220182	0.49	0.0201422	0.53
ENSG00000177692	DNAJC28	54943	FBgn0263027	CG43322	33984	0.643444	0.416667	0.470939	0.450325	0.0150099	0.32	0.0879285	0.35
ENSG00000102580	DNAJC3	5611	FBgn0037718	P58IPK	41161	0.541684	0.488095	0.0938328	0.493976	0.000246073	0.42	0.00983731	0.43
ENSG00000176410	DNAJC30	84277	FBgn0037544	CG11035	40953	2.00676	0.367257	0.212608	0.359307	1.14117	0.27	0.039555	0.26
ENSG00000168259	DNAJC7	7266	FBgn0032586	Tpr2	34984	0.405705	0.518219	0.43129	0.503937	0.00582948	0.46	0.00186544	0.44
ENSG00000126698	DNAJC8	22826	FBgn0039116	CG10375	42812	1.01197	0.520422	0.084839	0.518373	0.000536193	0.5	0	0.5
ENSG00000213551	DNAJC9	23234	FBgn0037878	CG6693	41346	0.76521	0.514103	0.189504	0.447046	0.00804568	0.39	0.0174927	0.34
ENSG00000119661	DNAL1	83544	FBgn0028858	CG10839	34944	0.921094	0.517544	0.343571	0.540293	0.000302538	0.51	0.00520562	0.53
ENSG00000100246	DNAL4	10126	FBgn0033687	CG8407	36303	0.672424	0.666667	0.0502934	0.673077	0.00350519	0.57	0	0.58
ENSG00000163879	DNALI1	7802	FBgn0037962	CG6971	41440	0.676225	0.5	0.114919	0.56	0.0572492	0.51	0	0.57
ENSG00000087470	DNM1L	10059	FBgn0026479	Drp1	33445	1.20826	0.584239	0.527916	0.585034	0.0134734	0.65	0.0104686	0.65
ENSG00000129932	DOHH	83475	FBgn0261479	nero	43740	1.56038	0.610375	0.0497696	0.610375	0.0249012	0.58	0.00368664	0.58
ENSG00000175283	DOLK	22845	FBgn0034141	CG8311	36856	0.037799	0.377943	0.781469	0.404241	0.0138756	0.28	0.134768	0.3
ENSG00000159147	DONSON	29980	FBgn0086695	hd	40642	0.525695	0.390459	0.0655898	0.389085	0.00309855	0.28	0.0195791	0.28
ENSG00000104885	DOT1L	84444	FBgn0264495	gpp	40793	1.25099	0.3509	0.10843	0.252379	0.0205027	0.24	0.0033535	0.17
ENSG00000172269	DPAGT1	1798	FBgn0032477	CG5287	34711	1.17939	0.566176	0.213227	0.564792	0.0810719	0.54	0.0282419	0.54
ENSG00000166171	DPCD	25911	FBgn0035164	CG13901	38095	0.664118	0.507389	0.552381	0.463964	0.0438262	0.41	0.0311688	0.37
ENSG00000108963	DPH1	1801	FBgn0036194	CG11652	39317	1.04887	0.5538	0.40778	0.540382	0.0662863	0.54	0.00518639	0.53
ENSG00000132768	DPH2	1802	FBgn0038272	CG7265	41802	0.696736	0.395365	0.0909091	0.412225	0.0115727	0.27	0.0358515	0.28
ENSG00000117543	DPH5	51611	FBgn0024558	Dph5	42663	0.386936	0.574269	0.22629	0.582444	0.00101464	0.6	0.0249584	0.61
ENSG00000000419	DPM1	8813	FBgn0032799	CG10166	35240	0.437967	0.594872	0.083151	0.64177	0.000211068	0.67	0	0.73
ENSG00000254986	DPP3	10072	FBgn0037580	DppIII	40996	0	0.545455	0.0411227	0.51145	0	0.48	0.00652741	0.45
ENSG00000188641	DPYD	1806	FBgn0086450	su(r)	31858	0.841843	0.594797	0.266015	0.591335	0.000246648	0.65	0.00303439	0.65
ENSG00000147647	DPYS	1807	FBgn0023023	CRMP	40675	1.30097	0.560051	0.0286987	0.489338	0.0068812	0.55	0.000742207	0.48
ENSG00000117505	DR1	1810	FBgn0028926	NC2beta	34875	0.923197	0.558712	0.126722	0.537341	0.00969769	0.6	0	0.57
ENSG00000157856	DRC1	92749	FBgn0030004	CG10958	31736	1.10322	0.395495	0.156909	0.393899	0.0302212	0.25	0	0.25
ENSG00000149295	DRD2	1813	FBgn0053517	D2R	33007	1.30838	0.467269	0.1287	0.341584	0.0276567	0.37	0.0029772	0.27
ENSG00000185721	DRG1	4733	FBgn0010339	128up	36288	0.86967	0.709355	0.456662	0.707428	0.00278599	0.81	0	0.81
ENSG00000108591	DRG2	1819	FBgn0038723	CG6195	42343	1.11257	0.721612	0.180547	0.7236	0.0361446	0.8	0	0.8
ENSG00000165606	DRGX	644168	FBgn0030058	CG11294	31807	0.56313	0.294776	0.12212	0.302682	0.00140751	0.22	0.0103687	0.22
ENSG00000113360	DROSHA	29102	FBgn0026722	drosha	35747	1.22747	0.448083	0.144921	0.463954	0.0063022	0.43	0.027088	0.44
ENSG00000136982	DSCC1	79075	FBgn0034495	CG11788	37295	1.44706	0.405428	0.39369	0.374902	0.000136147	0.28	0.0562414	0.26
ENSG00000157538	DSCR3	10311	FBgn0037017	CG4074	40290	0.908154	0.502806	0.0771253	0.506215	0.000651071	0.47	0.0315513	0.47
ENSG00000125821	DTD1	92675	FBgn0037898	CG18643	41371	1.75811	0.435407	0.133903	0.575949	0.000119301	0.45	0.0512821	0.59
ENSG00000143476	DTL	51514	FBgn0013548	l(2)dtl	46326	0.762781	0.378539	0.257094	0.359341	0.00033415	0.28	0.00820513	0.26
ENSG00000104047	DTWD1	56986	FBgn0039664	CG2006	43472	0.812932	0.41886	0.668061	0.389399	0.00124188	0.35	0	0.32
ENSG00000169570	DTWD2	285605	FBgn0037492	CG10050	40873	0.672526	0.394855	0.0584016	0.468792	0.000158705	0.35	0.00614754	0.41
ENSG00000168393	DTYMK	1841	FBgn0034299	CG5757	37062	2.32178	0.493711	0.21562	0.496051	0.143022	0.45	0.0611205	0.45
ENSG00000140254	DUOXA1	90527	FBgn0086711	mol	34872	0.628899	0.356798	0.339522	0.363572	0.00700191	0.23	0.000366754	0.24
ENSG00000169718	DUS1L	64118	FBgn0031238	CG3645	33190	0	0.572234	0.151768	0.535974	0	0.5	0.00479816	0.47
ENSG00000167264	DUS2L	54920	FBgn0030554	CG1434	32377	0.434322	0.490872	0.160591	0.511628	0.00578761	0.45	0.0304569	0.47
ENSG00000141994	DUS3L	56931	FBgn0032819	CG10463	35264	1.62931	0.493333	0.574953	0.530905	0.321679	0.43	0.134725	0.46
ENSG00000105865	DUS4L	11062	FBgn0032750	CG10495	35179	0.66137	0.473186	0.021398	0.378788	0.00841234	0.42	0.00570613	0.34
ENSG00000143507	DUSP10	11221	FBgn0243512	puc	40958	1.08851	0.271784	0.086403	0.27521	0.0348931	0.19	0.00176814	0.2
ENSG00000144048	DUSP11	8446	FBgn0062449	CG13197	36253	0.42606	0.309461	0.324675	0.340136	0.0499054	0.25	0.029341	0.28
ENSG00000081721	DUSP12	11266	FBgn0031044	MKP-4	32963	1.08675	0.411765	0.245413	0.361757	0.158669	0.31	0.0114679	0.28
ENSG00000162999	DUSP19	142679	FBgn0083992	Mkp	4379907	0.86469	0.442396	0.0094687	0.472906	0.00125892	0.38	0.00210416	0.4
ENSG00000188542	DUSP28	285193	FBgn0039742	CG15528	43575	1.04166	0.475379	0.589994	0.368576	0.0179248	0.31	0.0253019	0.24
ENSG00000128951	DUT	1854	FBgn0250837	dUTPase	34529	0.560544	0.359788	0.29656	0.48227	0.00744156	0.38	0.0213523	0.52
ENSG00000141627	DYM	54808	FBgn0027607	CG8230	35897	1.09179	0.486298	0.0450392	0.465427	0.000735014	0.44	0.00195823	0.42
ENSG00000197102	DYNC1H1	1778	FBgn0261797	Dhc64C	38580	0.672138	0.657411	0.327729	0.655296	0.00643366	0.72	0.00436681	0.72
ENSG00000138036	DYNC2LI1	51626	FBgn0032119	CG3769	34262	1.54061	0.396961	0.477839	0.378623	0.0673579	0.3	0.0554017	0.28
ENSG00000165169	DYNLT3	6990	FBgn0024432	Dlc90F	42199	6.43599	0.497126	0.252381	0.51952	0.572098	0.39	0	0.41
ENSG00000157540	DYRK1A	1859	FBgn0259168	mnb	32771	0.966035	0.521625	0.0932186	0.380134	0.000215568	0.53	0.00252824	0.39
ENSG00000010219	DYRK4	8798	FBgn0016930	smi35A	34831	1.53351	0.536538	0.267822	0.386427	0.0322773	0.47	0.000523718	0.34
ENSG00000103356	EARS2	124454	FBgn0036629	CG4573	39828	0.869926	0.490758	0.459173	0.502283	0.0379641	0.44	0.108165	0.45
ENSG00000117395	EBNA1BP2	10969	FBgn0039828	CG1542	43691	1.38101	0.389658	0.195961	0.458198	0.0269759	0.33	0.0194465	0.38
ENSG00000122882	ECD	11319	FBgn0000543	ecd	38291	1.12656	0.381585	0.238911	0.37768	0.0320234	0.29	0.0316206	0.29
ENSG00000104823	ECH1	1891	FBgn0031092	CG9577	33016	1.28497	0.530488	0.0610795	0.557692	0.0841775	0.45	0.00142045	0.47
ENSG00000134463	ECHDC3	79746	FBgn0034191	CG6984	36926	2.14895	0.452145	0.606975	0.480702	0.172863	0.38	0.213007	0.4
ENSG00000127884	ECHS1	1892	FBgn0033879	CG6543	36536	1.04353	0.601149	0.353791	0.59096	0.0481713	0.54	0.0187726	0.54
ENSG00000130159	ECSIT	51295	FBgn0028436	ECSIT	40732	0.598521	0.443155	0.0481203	0.466993	0.0316007	0.3	0.0165414	0.31
ENSG00000179151	EDC3	80153	FBgn0036735	Edc3	39957	0.309652	0.427822	0.0556414	0.319608	0.000638929	0.33	0.00574078	0.25
ENSG00000038358	EDC4	23644	FBgn0032340	Ge-1	34541	0.243271	0.358791	0.211462	0.371246	0.0631478	0.23	0.00906783	0.24
ENSG00000116406	EDEM3	80267	FBgn0032480	Edem2	34714	0.860705	0.436695	0.137768	0.508115	0.0513427	0.4	0.0161386	0.46
ENSG00000107223	EDF1	8721	FBgn0262732	mbf1	39842	0.485845	0.632883	0.0262726	0.645977	0.00599808	0.63	0	0.64
ENSG00000254772	EEF1G	100500804	FBgn0029176	Ef1gamma	44791	0.49925	0.607933	0.212963	0.616396	0.0286385	0.57	0	0.58
ENSG00000167658	EEF2	1938	FBgn0000559	Ef2b	35422	0.723072	0.714841	0.039341	0.726698	0.086467	0.79	0.00442587	0.8
ENSG00000132394	EEFSEC	60678	FBgn0034627	EfSec	37444	0.693466	0.455257	0.767008	0.530985	0.00355423	0.41	0.127634	0.48
ENSG00000140598	EFTUD1	79631	FBgn0053158	CG33158	39834	1.04618	0.47381	0.324567	0.513714	0.000867702	0.43	0.00478146	0.47
ENSG00000108883	EFTUD2	9343	FBgn0039566	CG4849	43358	1.09025	0.678669	0.244426	0.676581	0.0193484	0.75	0.00959639	0.75
ENSG00000164318	EGFLAM	133584	FBgn0034070	SP2353	36771	1.40541	0.343166	0.366676	0.256429	0.0102704	0.24	0.0179071	0.18
ENSG00000175376	EIF1AD	84285	FBgn0051957	CG31957	319046	1.3125	0.468687	1.1236	0.486373	0.0319602	0.39	0.040858	0.41
ENSG00000172071	EIF2AK3	9451	FBgn0037327	PEK	40653	0.413123	0.358124	0.0749717	0.343947	0.0198769	0.26	0.00743254	0.25
ENSG00000128829	EIF2AK4	440275	FBgn0019990	Gcn2	43709	1.54691	0.409137	0.269981	0.424586	0.00562833	0.32	0.0110132	0.33
ENSG00000111361	EIF2B1	1967	FBgn0039726	eIF2B-alpha	43549	1.28187	0.539891	0.269319	0.538126	0.0021705	0.5	0.00153022	0.49
ENSG00000119718	EIF2B2	8892	FBgn0024996	eIF2B-beta	31256	0.845636	0.538462	0.400731	0.536932	0.00179668	0.46	0.00121803	0.46
ENSG00000070785	EIF2B3	8891	FBgn0034029	eIF2B-gamma	36722	1.166	0.465339	0.241419	0.462271	0.00699388	0.34	0.0366133	0.34
ENSG00000115211	EIF2B4	8890	FBgn0034858	eIF2B-delta	37706	0.390546	0.446286	0.142187	0.387114	0.0136919	0.38	0.0460938	0.33
ENSG00000145191	EIF2B5	8893	FBgn0023512	eIF2B-epsilon	31156	1.44617	0.422561	0.197131	0.455406	0.0242559	0.29	0.0132402	0.32
ENSG00000143486	EIF2D	1939	FBgn0041588	ligatin	64874	1.25169	0.435502	0.297625	0.451747	0.0100763	0.34	0.0612137	0.35
ENSG00000134001	EIF2S1	1965	FBgn0261609	eIF-2alpha	32617	0.90132	0.574603	0.00540541	0.530792	0.00252639	0.61	0	0.56
ENSG00000125977	EIF2S2	8894	FBgn0004926	eIF-2beta	39433	0.540919	0.53954	0.46079	0.575855	0.00249636	0.54	0.00243161	0.57
ENSG00000107581	EIF3A	8661	FBgn0037249	eIF3-S10	40563	0.754805	0.412446	0.0114599	0.5	0.00903542	0.39	0.00199302	0.48
ENSG00000106263	EIF3B	8662	FBgn0034237	eIF3-S9	36981	1.72993	0.481163	0.254608	0.567633	0.0426107	0.44	0.0143345	0.52
ENSG00000104408	EIF3E	3646	FBgn0025582	Int6	39877	1.55042	0.564794	0.0776471	0.577778	0.000482663	0.57	0	0.59
ENSG00000147677	EIF3H	8667	FBgn0022023	eIF-3p40	45682	0.864619	0.500947	0.184017	0.521696	0.000977595	0.43	0	0.44
ENSG00000084623	EIF3I	8668	FBgn0015834	Trip1	33710	0.489718	0.610256	0.0624556	0.608384	0.00144673	0.61	0	0.6
ENSG00000104131	EIF3J	8669	FBgn0027619	Adam	36037	0.356139	0.436693	0.294964	0.477401	0.0076233	0.35	0.0143885	0.38
ENSG00000178982	EIF3K	27335	FBgn0034654	CG10306	37475	0.43385	0.571865	0.158868	0.561562	0.00296736	0.46	0	0.45
ENSG00000149100	EIF3M	10480	FBgn0033902	Tango7	36565	1.10986	0.523173	0.321508	0.505599	0.0210995	0.47	0	0.45
ENSG00000141543	EIF4A3	9775	FBgn0037573	eIF4AIII	40987	0	0.719384	0.0677146	0.741019	0	0.85	0	0.87
ENSG00000135930	EIF4E2	9470	FBgn0053100	4EHP	326255	1.7826	0.378231	0.314611	0.373656	0.000327449	0.27	0.000661317	0.27
ENSG00000100664	EIF5	1983	FBgn0030719	eIF5	32566	0.819021	0.557618	0.0447205	0.51796	0.000870928	0.51	0	0.47
ENSG00000158417	EIF5B	9669	FBgn0026259	eIF5B	44261	1.07738	0.501639	0.289728	0.534965	0.00727989	0.48	0.00142327	0.51
ENSG00000242372	EIF6	3692	FBgn0034915	eIF6	37776	1.32988	0.719728	0.313093	0.719728	0.00395062	0.77	0	0.77
ENSG00000006744	ELAC2	60528	FBgn0028426	JhI-1	36086	2.23293	0.405973	0.390226	0.437772	0.0386479	0.33	0.102845	0.36
ENSG00000134759	ELP2	55250	FBgn0033540	Elp2	36123	1.29883	0.424991	0.652921	0.47691	0.0478115	0.37	0.114089	0.41
ENSG00000134014	ELP3	55140	FBgn0031604	Elp3	33649	1.2157	0.67337	0.250737	0.667271	0.00437507	0.82	0.00884956	0.82
ENSG00000109911	ELP4	26610	FBgn0031711	CG6907	33775	0.808332	0.397013	0.148414	0.385202	5.1e-05	0.3	0.00837822	0.29
ENSG00000127463	EMC1	23065	FBgn0037530	CG2943	40933	1.20017	0.394763	0.122509	0.428415	0.0479255	0.33	0.0209042	0.36
ENSG00000161671	EMC10	284361	FBgn0052441	CG32441	40396	1.05409	0.366412	0.104358	0.422907	0.159379	0.23	0.016055	0.27
ENSG00000125037	EMC3	55831	FBgn0032292	CG6750	34479	1.48701	0.569604	0.150943	0.601889	0.000658707	0.58	0	0.61
ENSG00000128463	EMC4	51234	FBgn0037199	CG11137	40505	1.12136	0.506375	0.121693	0.558233	0.00562233	0.48	0.005291	0.53
ENSG00000127774	EMC6	83460	FBgn0039259	CG11781	42992	0.0983607	0.606061	0.302804	0.589971	0.00936768	0.52	0	0.5
ENSG00000134153	EMC7	56851	FBgn0034066	CG8397	36767	1.10512	0.422865	0.244385	0.417687	0.00317868	0.34	0.0503145	0.33
ENSG00000197774	EME2	197342	FBgn0033549	mms4	36136	1.06328	0.277045	0.448155	0.339806	0.173606	0.16	0.0439367	0.19
ENSG00000167280	ENGASE	64772	FBgn0030839	CG5613	32726	0	0.352176	0.372862	0.399491	0	0.26	0.0657076	0.3
ENSG00000124074	ENKD1	84080	FBgn0033174	CG11125	35669	0.290442	0.334297	0.0817805	0.29811	0.0242999	0.19	0.0424431	0.17
ENSG00000151023	ENKUR	219670	FBgn0062517	CG16984	38322	0.615031	0.404948	0.154351	0.337676	0.000760634	0.29	0.00492611	0.24
ENSG00000145293	ENOPH1	58478	FBgn0037305	CG12173	40630	0.809761	0.485313	0.027027	0.494792	0.000294792	0.36	0.00953895	0.37
ENSG00000120533	ENY2	56943	FBgn0000618	e(y)2	45848	0.700688	0.448845	0.00397614	0.448845	0.000601892	0.42	0	0.42
ENSG00000163378	EOGT	285203	FBgn0264672	Eogt	33424	1.98728	0.479308	0.296409	0.408333	0.0368793	0.44	0.0293374	0.37
ENSG00000152223	EPG5	57724	FBgn0038651	CG14299	42256	1.01372	0.355952	0.216639	0.373931	0.00933424	0.21	0.0561744	0.22
ENSG00000136628	EPRS	2058	FBgn0005674	Aats-glupro	42834	1.9187	0.565697	0.364507	0.499028	0.00357427	0.56	0.0430897	0.49
ENSG00000132591	ERAL1	26284	FBgn0038106	CG7488	41597	1.32219	0.360793	0.119449	0.422699	0.0822186	0.25	0.0245023	0.29
ENSG00000012061	ERCC1	2067	FBgn0028434	Ercc1	36654	1.36718	0.415893	0.205285	0.518662	0.0325752	0.36	0.0426829	0.45
ENSG00000104884	ERCC2	2068	FBgn0261850	Xpd	37414	1.45655	0.658772	0.434366	0.651062	0.0606679	0.68	0.00112676	0.68
ENSG00000163161	ERCC3	2071	FBgn0001179	hay	39202	0.758262	0.63555	0.472501	0.622807	0.00135549	0.7	0.0283639	0.68
ENSG00000175595	ERCC4	2072	FBgn0002707	mei-9	31373	0.97378	0.465793	0.136483	0.443982	0.00164653	0.39	0.0166229	0.38
ENSG00000087502	ERGIC2	51290	FBgn0024983	CG4293	31001	0.839044	0.378426	0.0586984	0.323507	0.00878234	0.31	0.0127605	0.26
ENSG00000125991	ERGIC3	51614	FBgn0036489	CG7011	39657	0.688603	0.510309	0.170723	0.530831	0.0272448	0.44	0.00799128	0.45
ENSG00000100632	ERH	2079	FBgn0011586	e(r)	43951	1.016	0.650641	0.276485	0.650641	0.000270314	0.76	0	0.76
ENSG00000068912	ERLEC1	27248	FBgn0032398	CG6766	34619	0.986185	0.42029	0.154589	0.386667	0.0188192	0.32	0.00386473	0.29
ENSG00000089248	ERP29	10961	FBgn0004003	wbl	37206	0.463595	0.462324	0.336222	0.46952	0.0491318	0.29	0.017331	0.3
ENSG00000141446	ESCO1	114799	FBgn0035766	eco	38812	0.586839	0.213492	0.390869	0.170469	0.0154321	0.13	0.142088	0.1
ENSG00000139684	ESD	2098	FBgn0038771	CG4390	42396	0.850714	0.56974	0.427121	0.486869	0.0175925	0.6	0.0442055	0.51
ENSG00000089048	ESF1	51575	FBgn0024364	CG11417	31083	1.01063	0.378378	0.0287121	0.417639	0.00106287	0.31	0.0073831	0.34
ENSG00000120705	ETF1	2107	FBgn0036974	eRF1	40240	0.721255	0.688024	0.0913209	0.672632	2.69e-05	0.82	0.00144954	0.8
ENSG00000140374	ETFA	2108	FBgn0010516	wal	36252	1.10971	0.606607	0.322217	0.612121	0.00207037	0.67	0.0092355	0.68
ENSG00000105379	ETFB	2109	FBgn0039697	CG7834	43515	3.55336	0.477842	0.537459	0.653491	0.0599059	0.48	0.00325733	0.66
ENSG00000171503	ETFDH	2110	FBgn0033465	CG12140	36031	0.383424	0.584549	0.123267	0.59713	0.000373343	0.64	0.027735	0.65
ENSG00000105755	ETHE1	23474	FBgn0050022	CG30022	36233	1.61269	0.560367	0.474074	0.510155	0.000974374	0.54	0.0382716	0.49
ENSG00000081177	EXD2	55218	FBgn0037901	CG6744	41374	0.843573	0.442834	0.146209	0.471698	0.0202368	0.37	0.0857401	0.39
ENSG00000187609	EXD3	54932	FBgn0032924	Nbr	35385	1.21625	0.230213	0.00978793	0.322667	0.0275164	0.13	0.00163132	0.18
ENSG00000174371	EXO1	9156	FBgn0015553	tos	35119	2.2746	0.335697	0.14495	0.387978	0.0288246	0.27	0.0712871	0.31
ENSG00000090989	EXOC1	55763	FBgn0086475	sec3	39940	0.600245	0.475391	0.0874381	0.478065	0.000272273	0.4	0.0116584	0.41
ENSG00000112685	EXOC2	55770	FBgn0031537	sec5	33563	1.28759	0.426407	0.486362	0.440716	0.00875063	0.33	0.0105159	0.35
ENSG00000131558	EXOC4	60412	FBgn0262603	sec8	40712	0.861951	0.457563	0.109244	0.452453	0.00236751	0.34	0.0296589	0.33
ENSG00000070367	EXOC5	10640	FBgn0027103	sec10	42863	0.760999	0.474105	0.17221	0.47277	0.01029	0.4	0.0014782	0.4
ENSG00000182473	EXOC7	23265	FBgn0035892	exo70	38959	0	0.430839	0.372414	0.45695	0	0.3	0.00689655	0.31
ENSG00000116903	EXOC8	149371	FBgn0260946	exo84	43163	0.861887	0.366897	0.285714	0.395833	0.0173862	0.25	0.0166205	0.27
ENSG00000171311	EXOSC1	51013	FBgn0032346	Csl4	34548	0.837181	0.51453	0.187144	0.49183	0.000708789	0.47	0.00325468	0.45
ENSG00000171824	EXOSC10	5394	FBgn0038269	Rrp6	41798	1.18413	0.440678	0.111694	0.433333	0.0077862	0.33	0.0262192	0.32
ENSG00000130713	EXOSC2	23404	FBgn0034879	Rrp4	37731	0.5057	0.59727	0.255068	0.587248	0.00744996	0.56	0.0219595	0.55
ENSG00000107371	EXOSC3	51010	FBgn0260648	Rrp40	319033	1.29893	0.408485	0.253555	0.484195	0.0354034	0.36	0.0450237	0.43
ENSG00000178896	EXOSC4	54512	FBgn0032487	Ski6	34721	0.269535	0.537415	0.0281996	0.53523	0.0217606	0.51	0	0.5
ENSG00000077348	EXOSC5	56915	FBgn0037815	Rrp46	41270	1.55664	0.441135	0.15222	0.444921	0.00855394	0.35	0.0443975	0.36
ENSG00000223496	EXOSC6	118460	FBgn0036916	Mtr3	40173	0.241765	0.397059	0.0152555	0.331288	0.203529	0.24	0.00305111	0.2
ENSG00000075914	EXOSC7	23016	FBgn0034065	Rrp42	36766	1.3173	0.549828	0.146704	0.540541	0.0317956	0.48	0	0.48
ENSG00000123737	EXOSC9	5393	FBgn0030789	Rrp45	32665	1.16415	0.351608	0.0685008	0.389159	0.0108246	0.25	0	0.27
ENSG00000151348	EXT2	2132	FBgn0029175	Ext2	3772101	0.812038	0.49312	0.45702	0.516504	0.00216839	0.44	0.0247912	0.46
ENSG00000012232	EXTL3	2137	FBgn0027535	botv	37198	0.976297	0.538992	0.309818	0.509602	0.000992709	0.51	0.00921212	0.48
ENSG00000103089	FA2H	79152	FBgn0050502	fa2h	35670	1.31336	0.442652	0.105165	0.46385	0.0273931	0.31	0.0238672	0.32
ENSG00000165591	FAAH2	158584	FBgn0038803	CG5191	42431	6.72385	0.444862	0.26263	0.428744	0.0421945	0.36	0.00613853	0.35
ENSG00000185104	FAF1	11124	FBgn0034068	casp	36769	0.392002	0.474359	0.211092	0.443645	0.000276505	0.36	0.0237691	0.34
ENSG00000113194	FAF2	23197	FBgn0025608	Faf	35129	0.911397	0.484644	0.0543657	0.464799	0.00067257	0.42	0.0189456	0.41
ENSG00000103876	FAH	2184	FBgn0016013	Faa	45577	1.62045	0.592681	0.726989	0.595524	0.0126825	0.6	0.0717629	0.6
ENSG00000180185	FAHD1	81889	FBgn0038858	CG5793	42505	3.66574	0.450269	0.35584	0.507576	0.0800544	0.4	0.0847708	0.45
ENSG00000158234	FAIM	55179	FBgn0033985	CG10257	36671	1.00218	0.43975	0.239914	0.410819	0.0351621	0.32	0.00537924	0.3
ENSG00000152380	FAM151B	167555	FBgn0031968	CG7231	34086	0.816925	0.427536	0.553521	0.329609	0.0121257	0.3	0.043662	0.23
ENSG00000113391	FAM172A	83989	FBgn0038013	CG10038	41495	0.330831	0.340545	0.0699216	0.435897	0.000198529	0.29	0.00723327	0.37
ENSG00000198718	FAM179B	23116	FBgn0259818	CG42399	33176	0.480931	0.223062	0.0481342	0.231823	0.00138117	0.08	0.0128064	0.09
ENSG00000222011	FAM185A	222234	FBgn0034027	CG8187	36720	1.07996	0.355442	0.369248	0.370567	0.0077338	0.19	0.0527497	0.19
ENSG00000148481	FAM188A	80013	FBgn0030973	CG7332	32885	0.426661	0.496629	0.0384492	0.394643	0.000631443	0.45	0.00512656	0.36
ENSG00000214237	FAM188B2		FBgn0036143	CG14142	39261	1.10104	0.39794	0.396567	0.316928	0.00498753	0.27	0.0254513	0.21
ENSG00000172775	FAM192A	80011	FBgn0034242	CG14480	36988	0.37045	0.448819	0.141441	0.457831	0.00139669	0.37	0.00132188	0.37
ENSG00000119328	FAM206A	54942	FBgn0260464	CG9288	41689	0.832347	0.432781	0.645051	0.366044	0.00120744	0.39	0.119454	0.33
ENSG00000116199	FAM20B	9917	FBgn0038268	CG3631	41797	1.50876	0.416463	0.0602637	0.404592	0.000965346	0.33	0.00502197	0.32
ENSG00000177150	FAM210A	125228	FBgn0031188	CG14613	33133	1.21898	0.328431	0.135613	0.370678	0.00290601	0.24	0	0.27
ENSG00000124098	FAM210B	116151	FBgn0031504	CG15403	33527	1.26587	0.397569	0.524675	0.381667	0.0699559	0.34	0.158442	0.33
ENSG00000047346	FAM214A	56204	FBgn0033638	CG9005	36243	0.907977	0.284387	0.35624	0.235929	0.0113073	0.16	0.0115699	0.13
ENSG00000105058	FAM32A	26017	FBgn0031603	CG15432	33647	1.11699	0.550595	0.261261	0.522599	0.00884956	0.5	0	0.47
ENSG00000137414	FAM8A1	51439	FBgn0033350	CG8237	35891	0.538319	0.293785	0.163934	0.373333	0.00703916	0.2	0.0770492	0.26
ENSG00000176853	FAM91A1	157769	FBgn0064766	CG7600	39267	0.797583	0.442323	0.35628	0.399425	0.000531949	0.39	0.057971	0.35
ENSG00000166797	FAM96A	84191	FBgn0034543	CG30152	246485	1.19991	0.508333	0.304734	0.373089	0.00796831	0.51	0.035503	0.38
ENSG00000166595	FAM96B	51647	FBgn0036107	CG7949	39221	0.401182	0.613497	0.590643	0.641026	0.00211149	0.66	0.0292398	0.69
ENSG00000144554	FANCD2	2177	FBgn0038827	Fancd2	2768674	1.14508	0.354181	0.309687	0.352503	0.0123946	0.21	0.0685312	0.21
ENSG00000140525	FANCI	55215	FBgn0033354	FANCI	35895	1.2245	0.33509	0.119111	0.300473	0.0116896	0.18	0.0348525	0.16
ENSG00000115392	FANCL	55120	FBgn0037781	Fancl	41231	0.740265	0.338596	0.0589971	0.337708	0.00941191	0.22	0.0383481	0.22
ENSG00000187790	FANCM	57697	FBgn0038889	CG7922	42543	0.454743	0.263346	0.166902	0.362212	0.0116857	0.18	0.0548277	0.25
ENSG00000203780	FANK1	92565	FBgn0037229	CG9766	40539	1.6236	0.303382	0.00606556	0.307843	0.00911069	0.19	0.000933162	0.19
ENSG00000145982	FARS2	10667	FBgn0020766	Aats-phe	36547	1.50373	0.526977	0.249357	0.52465	0.00122028	0.48	0.0167095	0.48
ENSG00000179115	FARSA	2193	FBgn0030007	CG2263	31740	0.618047	0.641076	0.0211889	0.653949	0.0121118	0.61	0.00235433	0.62
ENSG00000116120	FARSB	10056	FBgn0039175	CG5706	42888	0.856647	0.601019	0.0288288	0.601019	0.000431225	0.62	0.0018018	0.62
ENSG00000169710	FASN	2194	FBgn0040001	CG17374	3355111	0	0.400903	0	0.420496	0	0.35	0	0.36
ENSG00000138399	FASTKD1	79675	FBgn0051643	CG31643	318867	1.1999	0.284534	0.207493	0.268076	0.00346727	0.15	0.0320205	0.14
ENSG00000215251	FASTKD5	60493	FBgn0030217	CG2124	31989	0.654608	0.296684	0.097703	0.36036	0.00732491	0.16	0.0103526	0.2
ENSG00000196159	FAT4	79633	FBgn0001075	ft	33627	1.26052	0.43599	0.630701	0.421929	0.00243579	0.36	0.0364212	0.35
ENSG00000146267	FAXC	84553	FBgn0014163	fax	39826	1.23044	0.356968	0.124945	0.349282	0.00246387	0.23	0.00132685	0.22
ENSG00000170271	FAXDC2	10826	FBgn0030485	CG1998	32300	0.41389	0.541542	0.211549	0.444171	0.00417055	0.45	0.00215866	0.37
ENSG00000188878	FBF1	85302	FBgn0036206	CG5964	39330	0	0.290674	0.294922	0.354885	0	0.16	0.061849	0.2
ENSG00000171823	FBXL14	144699	FBgn0020257	ppa	37602	0.919568	0.590112	0.153668	0.458488	0.0105065	0.59	0.00115976	0.46
ENSG00000107872	FBXL15	79176	FBgn0031652	jet	33705	0.188197	0.398889	0.209167	0.375131	0.0121581	0.27	0.0219496	0.25
ENSG00000127585	FBXL16	146330	FBgn0052085	CG32085	39311	1.4147	0.604732	0.634572	0.434935	0.129482	0.54	0.000871664	0.39
ENSG00000112234	FBXL4	26235	FBgn0030555	Fbxl4	32378	0.691274	0.411165	0.159181	0.381664	0.00197273	0.33	0.0210347	0.31
ENSG00000182325	FBXL6	26233	FBgn0033609	fbl6	36201	0.870502	0.380334	0.0917192	0.284722	0.0362392	0.27	0.00695501	0.2
ENSG00000143756	FBXO28	23219	FBgn0036005	pall	39104	1.77111	0.355072	0.37379	0.416136	0.00212673	0.27	0.00446761	0.32
ENSG00000165355	FBXO33	254170	FBgn0035959	CG4911	39043	1.30736	0.300901	0.265326	0.371111	0.0162781	0.19	0.00648719	0.24
ENSG00000037637	FBXO42	54455	FBgn0034704	CG6758	37532	1.00223	0.383543	0.334788	0.412294	0.00823739	0.28	0.0190401	0.3
ENSG00000174013	FBXO45	200933	FBgn0043010	Fsn	36460	1.24559	0.578089	0.0578567	0.648366	0.00273852	0.61	0	0.68
ENSG00000112146	FBXO9	26268	FBgn0038056	CG5961	41541	0.320418	0.401193	0.151547	0.405732	0.000122742	0.32	0.0693703	0.32
ENSG00000107829	FBXW4	6468	FBgn0053969	CG33969	40252	0.402458	0.339806	0.0438737	0.341463	9.45e-05	0.2	0.00214018	0.2
ENSG00000159069	FBXW5	54461	FBgn0031773	Fbw5	33854	0.901455	0.523557	0.221106	0.451728	0.0464571	0.42	0.00921273	0.36
ENSG00000119616	FCF1	51077	FBgn0010520	Bka	46032	0.450314	0.632997	0.419903	0.626667	0.00186852	0.68	0	0.67
ENSG00000130475	FCHO1	23149	FBgn0037702	CG8176	261329	1.79239	0.382827	0.0890515	0.278962	0.032337	0.29	0.0128491	0.21
ENSG00000160752	FDPS	2224	FBgn0025373	Fpps	36209	0.738401	0.490851	0.219951	0.490851	0.00620858	0.39	0.00583942	0.39
ENSG00000137714	FDX1	2230	FBgn0035529	CG1319	38530	1.80822	0.451087	0.313354	0.546053	0.00400011	0.42	0.0105152	0.51
ENSG00000161513	FDXR	2232	FBgn0015582	dare	36203	0	0.458177	0.245179	0.525036	0	0.42	0.00918274	0.48
ENSG00000066926	FECH	2235	FBgn0024891	ferrochelatase	43757	1.50769	0.507382	0.0751225	0.56684	0.0447909	0.47	0.00108873	0.52
ENSG00000169018	FEM1B	10116	FBgn0034542	Fem-1	37344	0.577091	0.469963	0.131656	0.419753	0.0115153	0.4	0.0104822	0.36
ENSG00000168496	FEN1	2237	FBgn0025832	Fen1	36887	0.235677	0.620175	0.123348	0.612121	0.00455729	0.62	0.00734214	0.61
ENSG00000146618	FERD3L	222894	FBgn0037937	Fer3	41411	0.178125	0.429719	0.152074	0.365812	0.171875	0.39	0.0921659	0.33
ENSG00000111790	FGFR1OP2	26127	FBgn0031871	CG10158	33971	0.746109	0.362319	0.276515	0.291005	0.000459884	0.26	0.0596591	0.21
ENSG00000127418	FGFRL1	53834	FBgn0051431	CG31431	326138	1.32131	0.262566	0.196145	0.366574	0.0130291	0.16	0.0162327	0.22
ENSG00000172456	FGGY	55277	FBgn0035484	CG11594	38473	1.01841	0.508406	0.450296	0.533455	0.00474484	0.47	0.0816327	0.49
ENSG00000172500	FIBP	9158	FBgn0036911	Fibp	40163	1.0273	0.450549	0.0775358	0.520635	0.00687643	0.39	0	0.45
ENSG00000198855	FICD	11153	FBgn0263278	l(2)k11101	33897	0.554867	0.508006	0.498773	0.4729	0.0517225	0.45	0.00490918	0.42
ENSG00000112367	FIG4	9896	FBgn0031611	CG17840	33658	0.980579	0.440279	0.337938	0.465423	0.00207257	0.39	0.0269217	0.41
ENSG00000132436	FIGNL1	63979	FBgn0031519	CG3326	33544	1.11425	0.363007	0.39948	0.467814	0.0480984	0.3	0.0467684	0.39
ENSG00000214253	FIS1	51024	FBgn0039969	Fis1	49892	0.776499	0.513158	0.193237	0.506494	0.0020997	0.47	0.0305958	0.47
ENSG00000179431	FJX1	24147	FBgn0000658	fj	37089	0.32216	0.456903	0.252465	0.342481	0.0443203	0.32	0.0191603	0.24
ENSG00000077800	FKBP6	8468	FBgn0003401	shu	45360	0.491827	0.396534	0.0857614	0.284982	0.00823815	0.26	0.0230896	0.19
ENSG00000105701	FKBP8	23770	FBgn0034368	CG5482	37144	0.618575	0.410008	0.226815	0.426532	0.0179733	0.28	0.0131048	0.29
ENSG00000181027	FKRP	79147	FBgn0034567	CG15651	37375	1.36454	0.439731	0.579264	0.380536	0.0292796	0.27	0.0338092	0.23
ENSG00000154803	FLCN	201163	FBgn0261111	BHD	38793	1.44133	0.324698	0.299296	0.408696	0.0115306	0.22	0.0223005	0.27
ENSG00000177731	FLII	2314	FBgn0000709	fliI	33110	0.677864	0.603625	0.230406	0.609873	0.0620695	0.56	0.0139754	0.57
ENSG00000137312	FLOT1	10211	FBgn0024754	Flo-1	36726	0.937304	0.647151	0.49426	0.642636	0.00905158	0.63	0	0.63
ENSG00000132589	FLOT2	2319	FBgn0264078	Flo-2	32425	0.795094	0.637072	0.347437	0.608631	0.00283456	0.64	0.0113788	0.61
ENSG00000168522	FNTA	2339	FBgn0031633	CG2976	33682	0.261343	0.455585	0.640123	0.521652	0.000833414	0.39	0.0413476	0.45
ENSG00000176165	FOXG1	2290	FBgn0004567	slp2	33608	0.419524	0.355828	0.413559	0.385809	0.000261712	0.29	0.0288136	0.32
ENSG00000137166	FOXP4	116113	FBgn0262477	FoxP	41182	1.02872	0.236765	0.0689252	0.309615	0.00175128	0.21	0.00992991	0.27
ENSG00000148690	FRA10AC1	118924	FBgn0028932	CG16890	34781	1.58985	0.373545	0.0586797	0.456072	0.0325454	0.32	0.0309698	0.39
ENSG00000109536	FRG1	100996779	FBgn0036964	CG6480	40228	1.64255	0.50646	0.136752	0.498728	0.0310479	0.46	0.0188034	0.45
ENSG00000111816	FRK	2444	FBgn0004603	Src42A	35524	0.85943	0.551815	0.0916973	0.539007	0.00915885	0.57	0.00319949	0.56
ENSG00000170324	FRMPD2	143162	FBgn0034085	Ptp52F	36790	0.623723	0.204991	0.518621	0.187253	0.00311811	0.08	0.041134	0.08
ENSG00000122687	FTSJ2	29960	FBgn0038737	CG11447	42359	0.933417	0.471545	0.0304878	0.464	0.00601881	0.37	0.0101626	0.36
ENSG00000108592	FTSJ3	117246	FBgn0030720	CG8939	32568	0	0.448642	0.0551621	0.465116	0	0.37	0.00372717	0.38
ENSG00000180917	FTSJD1	55783	FBgn0026309	aft	37034	1.19299	0.361472	0.272316	0.397619	0.152396	0.26	0.0658165	0.29
ENSG00000137200	FTSJD2	23070	FBgn0029693	CG6379	31355	0.548771	0.435529	0.0756895	0.461506	0.00477736	0.34	0.00320718	0.36
ENSG00000033170	FUT8	2530	FBgn0030327	FucT6	32122	0.791188	0.509565	0.0740302	0.473344	0.00300423	0.48	0.00414569	0.44
ENSG00000010361	FUZ	80199	FBgn0001084	fy	34166	0.736962	0.414673	0.342382	0.416667	0.0774648	0.3	0.0310249	0.3
ENSG00000165060	FXN	2395	FBgn0030092	fh	31845	2.38395	0.407937	0.292339	0.450877	0.000400493	0.36	0.0846774	0.4
ENSG00000105325	FZR1	51343	FBgn0262699	rap	45922	1.22197	0.619624	0.313369	0.642957	0.000748643	0.67	0.000162536	0.7
ENSG00000160211	G6PD	2539	FBgn0004057	Zw	32974	4.7051	0.621407	0.207031	0.64631	0.467742	0.58	0.00273437	0.6
ENSG00000204681	GABBR1	2550	FBgn0260446	GABA-B-R1	34878	1.02879	0.449879	0.402142	0.514071	0.0403201	0.4	0.0294	0.46
ENSG00000136928	GABBR2	9568	FBgn0027575	GABA-B-R2	42561	1.46912	0.449876	0.0936819	0.34671	0.00294949	0.35	0	0.27
ENSG00000154727	GABPA	2551	FBgn0004510	Ets97D	43236	0.565306	0.449339	0.342803	0.439655	0.00145153	0.38	0.00094697	0.38
ENSG00000143458	GABPB2	126626	FBgn0052343	Atac3	38055	0.741344	0.365327	0.123005	0.280732	0.0103702	0.24	0.0378989	0.19
ENSG00000179271	GADD45GIP1	90480	FBgn0037102	CG7172	40395	0.115947	0.403904	0.0547619	0.386494	0.029555	0.25	0.0285714	0.24
ENSG00000117308	GALE	2582	FBgn0035147	Gale	38076	0.279761	0.632184	0.412042	0.628571	0.00713872	0.6	0	0.59
ENSG00000156958	GALK2	2585	FBgn0263199	Galk	39031	1.10235	0.500728	0.340206	0.468027	0.00698352	0.44	0.0582474	0.41
ENSG00000136542	GALNT5	11227	FBgn0027558	pgant3	35627	1.02549	0.271986	0.131772	0.383308	0.00471615	0.22	0.00390434	0.31
ENSG00000109586	GALNT7	51809	FBgn0030930	GalNAc-T2	32836	0.70028	0.398782	0.195143	0.443316	0.00150759	0.37	0.00340861	0.41
ENSG00000213930	GALT	2592	FBgn0263200	Galt	33935	0.772534	0.539138	0.170621	0.58381	0.0217779	0.52	0.0225989	0.56
ENSG00000165219	GAPVD1	26130	FBgn0030286	CG1657	32070	0.884835	0.136292	0.238245	0.11838	0.0027226	0.07	0.00789504	0.06
ENSG00000109534	GAR1	54433	FBgn0011824	CG4038	37397	1.22887	0.540707	0.913363	0.495077	0.00249241	0.6	0.00734214	0.55
ENSG00000106105	GARS	2617	FBgn0027088	Aats-gly	39644	0.726323	0.559314	0.234971	0.540305	0.0195411	0.56	0.0518664	0.54
ENSG00000159131	GART	2618	FBgn0000053	ade3	33986	0.583038	0.515842	0.417401	0.38507	0.0153691	0.49	0.0515419	0.36
ENSG00000141013	GAS8	2622	FBgn0029667	Gas8	31321	2.87427	0.540446	0.123528	0.539318	0.219158	0.43	0	0.43
ENSG00000070610	GBA2	57704	FBgn0028916	CG33090	34835	0.358967	0.461345	0.3664	0.451125	0.0584559	0.39	0.0200979	0.38
ENSG00000114480	GBE1	2632	FBgn0053138	CG33138	326264	0.743617	0.546534	0.225692	0.560097	0.00444464	0.6	0.0141426	0.61
ENSG00000107862	GBF1	8729	FBgn0264560	garz	36337	0.521024	0.486283	0.214106	0.455875	0.000385825	0.43	0.0285474	0.4
ENSG00000100116	GCAT	23464	FBgn0036208	CG10361	39333	1.21053	0.581273	0.671891	0.620304	0.177416	0.6	0.0386625	0.64
ENSG00000179562	GCC1	79571	FBgn0037881	CG10703	41350	1.17539	0.384946	0.066335	0.429257	0.068801	0.26	0.0157546	0.29
ENSG00000135968	GCC2	9648	FBgn0259246	brp	35977	1.88841	0.224861	0.209059	0.169199	0.00182401	0.09	0.000319744	0.07
ENSG00000105607	GCDH	2639	FBgn0031824	CG9547	33911	0.639117	0.608828	0.77892	0.636436	0.0575878	0.63	0.0411311	0.66
ENSG00000131979	GCH1	2643	FBgn0003162	Pu	37415	1.40401	0.577333	0.449438	0.445473	0.000147917	0.57	0.0194574	0.44
ENSG00000001084	GCLC	2729	FBgn0040319	Gclc	53581	1.29107	0.548927	0.271286	0.48768	0.00900276	0.57	0.00560265	0.5
ENSG00000023909	GCLM	2730	FBgn0046114	Gclm	248194	1.12489	0.389294	0.0374593	0.374269	0.000660993	0.28	0	0.27
ENSG00000089154	GCN1L1	10985	FBgn0039959	CG17514	3355040	0.810864	0.459004	0	0.46616	0.000666598	0.43	0	0.43
ENSG00000140905	GCSH	101060817	FBgn0027945	ppl	40349	2.12006	0.439306	0.0314961	0.460606	0.0258949	0.39	0.0019685	0.41
ENSG00000119125	GDA	9615	FBgn0261436	DhpD	40528	1.18072	0.465676	0.0632369	0.489583	0.000680229	0.41	0.0128617	0.43
ENSG00000196505	GDAP2	54834	FBgn0042135	CG18812	59173	0.375143	0.465459	0.308669	0.428395	0.00202601	0.38	0.00182835	0.35
ENSG00000006007	GDE1	51573	FBgn0038432	CG14883	41997	1.54461	0.360524	0.0733272	0.361616	0.00210238	0.21	0.0164986	0.21
ENSG00000183208	GDPGP1	390637	FBgn0035999	CG3552	39097	1.35851	0.38961	0.263348	0.367647	0.171097	0.26	0.0524075	0.25
ENSG00000092208	GEMIN2	8487	FBgn0036850	Gem2	40087	1.1167	0.35	0.257857	0.4	0.00096699	0.27	0.0016116	0.31
ENSG00000082516	GEMIN5	25929	FBgn0250850	rig	37335	0.643639	0.255747	0.45544	0.312281	0.00122062	0.15	0.0622522	0.18
ENSG00000178295	GEN1	348654	FBgn0263831	Gen	38594	0.865939	0.306902	0.928006	0.383838	0.0326584	0.21	0.173259	0.26
ENSG00000239857	GET4	51608	FBgn0086605	CG9853	40557	1.50189	0.4842	0.0282421	0.46706	0.0567262	0.36	0	0.35
ENSG00000127554	GFER	2671	FBgn0031068	Alr	32991	1.68417	0.474797	0.0749441	0.365915	0.200677	0.35	0	0.27
ENSG00000168827	GFM1	85476	FBgn0263133	ico	34004	2.12978	0.606303	0.420936	0.611186	0.0521761	0.64	0.0132694	0.65
ENSG00000164347	GFM2	84340	FBgn0051159	EF-G2	42670	0.691691	0.461703	0.509892	0.486036	0.0227863	0.39	0.0440463	0.41
ENSG00000115486	GGCX	2677	FBgn0035245	GC	38194	0.813756	0.434037	0.305079	0.489583	0.0907524	0.35	0.0199249	0.4
ENSG00000005955	GGNBP2	79893	FBgn0037360	CG2182	40697	0.751306	0.409374	0.0521739	0.425236	0.0188178	0.3	0	0.31
ENSG00000152904	GGPS1	9453	FBgn0019662	qm	38816	1.04155	0.537778	0.191337	0.477318	0.00523774	0.57	0.000376648	0.51
ENSG00000204120	GIGYF2	26058	FBgn0039936	CG11148	43842	1.11303	0.287879	0.101488	0.241423	0.00545698	0.18	0	0.15
ENSG00000131153	GINS2	51659	FBgn0261976	Psf2	33641	2.0431	0.531532	0.442553	0.484401	0.05823	0.42	0.00851064	0.38
ENSG00000181938	GINS3	64785	FBgn0030196	Psf3	31967	1.24901	0.335948	0.170284	0.404088	0.000189078	0.23	0	0.27
ENSG00000147536	GINS4	84296	FBgn0039403	Sld5	43166	1.23048	0.478326	0.111111	0.467836	0.0013888	0.37	0.00472813	0.36
ENSG00000175066	GK5	256356	FBgn0035392	CG1271	38364	1.03679	0.470069	0.669453	0.447242	0.0145722	0.4	0.212286	0.38
ENSG00000138604	GLCE	26035	FBgn0033087	Hsepi	35569	0.890257	0.45759	0.0463659	0.459826	0.000824122	0.4	0.0075188	0.4
ENSG00000178445	GLDC	2731	FBgn0037801	CG3999	41253	2.05415	0.580719	0.134933	0.601354	0.0115473	0.6	0.0282667	0.62
ENSG00000119392	GLE1	2733	FBgn0033316	CG14749	35849	0.636596	0.367717	0.187879	0.379124	0.0195004	0.22	0.0458874	0.23
ENSG00000090863	GLG1	2734	FBgn0264561	Glg1	40382	1.11391	0.408423	0.0664665	0.443842	0.00424731	0.3	0.0102102	0.33
ENSG00000122694	GLIPR2	152007	FBgn0051482	CG31482	40806	1.32562	0.504329	0.123786	0.398291	0.00286986	0.43	0.038835	0.34
ENSG00000126603	GLIS2	84662	FBgn0033782	sug	36424	0.593147	0.267176	0.306022	0.364583	0.0061199	0.21	0.00394867	0.29
ENSG00000174842	GLMN	11146	FBgn0050496	CG30496	246652	0.490416	0.354658	0.106947	0.331759	0.00148328	0.23	0.0151579	0.22
ENSG00000124767	GLO1	2739	FBgn0033162	CG1707	35656	1.13664	0.565217	0.233766	0.590909	0.0413712	0.64	0	0.66
ENSG00000167699	GLOD4	51031	FBgn0031143	CG1532	33076	0.637908	0.538031	0.237008	0.556713	0.00863537	0.5	0.00194269	0.51
ENSG00000023572	GLRX2	51022	FBgn0034658	Grx-1	37483	0.569814	0.365657	0.797101	0.520115	0.0812688	0.29	0.0289855	0.41
ENSG00000182512	GLRX5	51218	FBgn0030584	CG14407	32410	1.75584	0.558386	0.0192572	0.551363	0.0337729	0.5	0	0.5
ENSG00000139433	GLTP	51228	FBgn0030641	CG6299	32475	1.10546	0.398724	0.297488	0.406504	0.00098152	0.24	0.0277981	0.24
ENSG00000105373	GLTSCR2	692091	FBgn0030061	CG1785	31810	2.18913	0.382148	0.320188	0.382148	0.204733	0.24	0.0356808	0.24
ENSG00000168237	GLYCTK	132158	FBgn0031428	CG9886	33431	0.620103	0.421287	0.606262	0.45243	0.0514202	0.36	0.175522	0.39
ENSG00000140632	GLYR1	84656	FBgn0043456	CG4747	192507	0.877571	0.406872	0.273643	0.373134	0.00135931	0.27	0.0225074	0.25
ENSG00000112699	GMDS	2762	FBgn0031661	Gmd	33716	1.27892	0.637993	0.298144	0.600844	0.00170932	0.67	0.00348028	0.63
ENSG00000144591	GMPPA	29926	FBgn0034035	CG8207	36730	0.553681	0.562698	0.0987224	0.539574	0.016129	0.56	0.00116144	0.54
ENSG00000173540	GMPPB	386724	FBgn0037279	CG1129	40599	0.172482	0.614126	0.0736059	0.644083	0.0212437	0.65	0	0.68
ENSG00000163655	GMPS	8833	FBgn0000239	bur	45830	0.865555	0.55748	0.0718721	0.565642	0.00283747	0.57	0.000376294	0.57
ENSG00000141404	GNAL	2774	FBgn0001123	G-salpha60A	37805	1.34128	0.519651	0.340309	0.618182	0.00225182	0.56	0.000454959	0.67
ENSG00000087258	GNAO1	2775	FBgn0001122	G-oalpha47A	36104	1.03788	0.70904	0.433019	0.70904	0.0112613	0.83	0.00158747	0.83
ENSG00000185838	GNB1L	54584	FBgn0033653	CG13192	36259	1.04263	0.422018	0.409694	0.427245	0.015896	0.3	0.017311	0.3
ENSG00000204628	GNB2L1	619571	FBgn0020618	Rack1	34070	1.60672	0.715037	0.252632	0.712788	0.0909903	0.75	0.00105263	0.75
ENSG00000069966	GNB5	10681	FBgn0030011	Gbeta5	31744	1.11417	0.580591	0.214887	0.640596	0.00712562	0.6	0	0.66
ENSG00000204590	GNL1	2794	FBgn0032882	ns4	35338	0.46278	0.447007	0.131089	0.471884	0.0503861	0.4	0.0230292	0.42
ENSG00000134697	GNL2	29889	FBgn0034243	ns2	36989	0.871463	0.47378	0.121485	0.513848	0.0032967	0.45	0.0172478	0.49
ENSG00000124713	GNMT	27232	FBgn0038074	CG6188	41561	1.76305	0.60565	0.136949	0.618224	0.010887	0.56	0.00542373	0.57
ENSG00000116906	GNPAT	8443	FBgn0040212	Dhap-at	53586	1.32469	0.393137	0.241775	0.369245	0.0253216	0.27	0.0270728	0.25
ENSG00000100522	GNPNAT1	64841	FBgn0039690	CG1969	43504	0.534264	0.518116	0.33714	0.423704	0.00139605	0.47	0.000543774	0.39
ENSG00000109163	GNRHR	2798	FBgn0025595	GRHR	33942	1.02967	0.429878	0.398694	0.30989	0.0118406	0.28	0.00775352	0.2
ENSG00000136935	GOLGA1	2800	FBgn0086757	cbs	36492	0.934561	0.323338	0.327473	0.405892	0.00126914	0.22	0.0344322	0.27
ENSG00000090615	GOLGA3	2802	FBgn0031869	CG18304	33969	1.85184	0.341567	0.506134	0.269157	0.0158966	0.15	0.0364167	0.12
ENSG00000066455	GOLGA5	9950	FBgn0039188	Golgin84	42905	1.30545	0.291838	0.174757	0.413437	0.0116109	0.2	0.0312837	0.28
ENSG00000113384	GOLPH3	64083	FBgn0010704	l(2)s5379	33402	0.891514	0.639821	0.135023	0.648526	0.00187323	0.69	0.000873935	0.7
ENSG00000116580	GON4L	54856	FBgn0085444	mute	2768848	0.588409	0.212202	0.226431	0.273337	0.000200576	0.1	0.0430478	0.13
ENSG00000120370	GORAB	92344	FBgn0053052	CG33052	326245	0.69955	0.27665	0.116188	0.322485	0.0418426	0.17	0.0365535	0.2
ENSG00000108587	GOSR1	9527	FBgn0044871	Gos28	248102	0.70128	0.5	0.32567	0.538793	0.000756505	0.45	0	0.49
ENSG00000125166	GOT2	2806	FBgn0001125	Got2	33373	1.69534	0.608527	0.580409	0.607115	0.103243	0.6	0.0085444	0.6
ENSG00000197858	GPAA1	8733	FBgn0029818	CG3033	31517	0.323683	0.441224	0.187005	0.406528	0.0890543	0.32	0.0213946	0.3
ENSG00000204438	GPANK1	7918	FBgn0034008	CG8152	36696	1.4544	0.38015	0.105088	0.402778	0.314738	0.26	0.0417014	0.27
ENSG00000076650	GPATCH1	55094	FBgn0036386	CG8833	39535	1.85708	0.365557	0.498237	0.357493	0.0202968	0.26	0.164155	0.25
ENSG00000152133	GPATCH11	253635	FBgn0037490	CG10053	40871	0.473232	0.447876	0.0222222	0.43609	0.00419089	0.34	0	0.33
ENSG00000160818	GPATCH4	54865	FBgn0039829	CG15561	43692	1.14807	0.344	0.240218	0.361345	0.106847	0.21	0.125569	0.22
ENSG00000115159	GPD2	2820	FBgn0022160	Gpo-1	47611	0.764181	0.573132	0.347078	0.575506	0.00493146	0.61	0.00040032	0.61
ENSG00000171723	GPHN	10243	FBgn0000316	cin	30973	1.06628	0.362809	0.0272601	0.464226	0.000100831	0.31	0.0116829	0.4
ENSG00000105220	GPI	2821	FBgn0003074	Pgi	35886	0.561239	0.619215	0.0818605	0.631422	0.0146215	0.62	0.0111628	0.64
ENSG00000068394	GPKOW	27238	FBgn0038454	CG10324	42028	5.20951	0.34944	0.0931195	0.306323	0.764718	0.21	0.0258665	0.18
ENSG00000198522	GPN1	11321	FBgn0040346	CG3704	31043	1.0527	0.498282	0.0403423	0.506108	0.00705012	0.46	0.0232274	0.47
ENSG00000142751	GPN2	54707	FBgn0036356	CG10222	39504	0.284586	0.533333	0.195531	0.538545	0.0396696	0.46	0.0111732	0.47
ENSG00000111231	GPN3	51184	FBgn0037478	CG2656	40857	0.422449	0.478844	0.106777	0.546525	0.00203216	0.44	0.00367141	0.5
ENSG00000147262	GPR119	139760	FBgn0029909	CG12796	31626	4.47695	0.308458	0.391304	0.278527	3.14166	0.2	0.0419255	0.18
ENSG00000163328	GPR155	151556	FBgn0036741	CG7510	39965	0.984596	0.424521	0.236773	0.385928	0.000401043	0.35	0.0080892	0.31
ENSG00000139572	GPR84	53831	FBgn0046687	Tre1	140439	0.0577582	0.340909	0.295477	0.344388	0.0303475	0.21	0.0113895	0.21
ENSG00000169727	GPS1	2873	FBgn0027057	CSN1b	40063	0	0.595193	0.20064	0.59746	0	0.59	0.00960512	0.59
ENSG00000132522	GPS2	2874	FBgn0033122	CG17002	35610	1.04574	0.365953	0.127972	0.284244	0.479132	0.23	0.00979021	0.18
ENSG00000177885	GRB2	2885	FBgn0004638	drk	36497	0	0.585253	0.243172	0.601896	0	0.64	0	0.65
ENSG00000137106	GRHPR	9380	FBgn0037370	CG1236	40708	0.825061	0.552846	0.105813	0.522574	0.0339965	0.51	0.0274331	0.48
ENSG00000176884	GRIN1	2902	FBgn0010399	Nmdar1	40665	0.667391	0.552846	0.0679859	0.522902	0.0238425	0.45	0.00151693	0.43
ENSG00000155974	GRIP1	23426	FBgn0029830	Grip	50391	1.61977	0.32342	0.329154	0.328922	8.32e-05	0.24	0.00499608	0.24
ENSG00000139835	GRTP1	79774	FBgn0038401	CG5916	41960	1.95904	0.498016	0.128	0.507071	0.00418106	0.41	0	0.42
ENSG00000105447	GRWD1	83743	FBgn0022288	l(2)09851	46662	1.4024	0.533632	0.116645	0.52193	0.0391111	0.52	0.0249017	0.51
ENSG00000186088	GSAP	54103	FBgn0010309	pigeon	35200	1.16146	0.348946	0.310062	0.325683	0.0183625	0.19	0.0282341	0.18
ENSG00000177602	GSG2	83903	FBgn0046706	Haspin	3355064	2.35037	0.293233	0	0.413428	0.840742	0.21	0	0.3
ENSG00000138780	GSTCD	79807	FBgn0032724	CG10428	35150	0.530129	0.412849	0.133847	0.446724	0.00159769	0.31	0.0250361	0.33
ENSG00000121964	GTDC1	79712	FBgn0030700	CG15914	32542	0.323289	0.422853	0.0851613	0.513705	0.0021328	0.39	0.00516129	0.47
ENSG00000137947	GTF2B	2959	FBgn0004915	TfIIB	34430	0.781355	0.655063	0.232715	0.657143	0.000974034	0.79	0	0.79
ENSG00000153767	GTF2E1	2960	FBgn0015828	TfIIEalpha	39313	0.71318	0.453303	0.326923	0.463869	0.000915094	0.41	0.00113122	0.42
ENSG00000197265	GTF2E2	2961	FBgn0015829	TfIIEbeta	38527	0.994658	0.537228	0.190549	0.535388	0.00131358	0.54	0	0.54
ENSG00000125651	GTF2F1	2962	FBgn0010282	TfIIFalpha	40790	1.01485	0.48098	0.0252572	0.430965	0.00513425	0.37	0	0.33
ENSG00000188342	GTF2F2	2963	FBgn0010421	TfIIFbeta	41290	0.658918	0.524766	0.0754717	0.471721	0.00403453	0.5	0	0.45
ENSG00000110768	GTF2H1	2965	FBgn0033929	Tfb1	36598	0.897251	0.512774	0.158782	0.480342	0.0012514	0.48	0.00164541	0.45
ENSG00000111358	GTF2H3	2967	FBgn0031309	Tfb4	33294	0.764029	0.481602	0.504461	0.496098	0.0281803	0.44	0	0.45
ENSG00000213780	GTF2H4	2968	FBgn0261109	mrn	39688	1.63025	0.549784	0.075749	0.509018	0.134054	0.52	0.00565291	0.48
ENSG00000122034	GTF3A	2971	FBgn0030787	CG9609	32663	1.93855	0.341553	0.223048	0.309347	0.113495	0.25	0.023544	0.23
ENSG00000077235	GTF3C1	2975	FBgn0032517	CG7099	34753	0.329342	0.314051	0.279753	0.347499	0.0048584	0.18	0.0464675	0.2
ENSG00000119041	GTF3C3	9330	FBgn0034186	CG8950	36921	0.194909	0.403311	0.177656	0.411674	0.00580476	0.29	0.0259652	0.29
ENSG00000148308	GTF3C5	9328	FBgn0086445	l(2)37Cd	35193	0.56998	0.368821	0.356072	0.404167	0.00506921	0.24	0.00290276	0.26
ENSG00000100226	GTPBP1	9567	FBgn0027836	Dgp-1	37080	0.877521	0.578475	0.153993	0.578475	0.0147957	0.6	0.0114422	0.6
ENSG00000105793	GTPBP10	85865	FBgn0032818	CG10628	35263	1.27633	0.466839	0.287381	0.471715	0.0357441	0.42	0.0452225	0.43
ENSG00000172432	GTPBP2	54676	FBgn0037391	CG2017	40733	0.329937	0.528793	0.110727	0.495075	0.0225186	0.46	0.0101499	0.43
ENSG00000130299	GTPBP3	84705	FBgn0039189	CG18528	42906	1.67515	0.48028	0.26378	0.51048	0.23631	0.42	0.0127953	0.45
ENSG00000107937	GTPBP4	23560	FBgn0028473	CG8801	35963	1.62938	0.582545	0.331242	0.566462	0.0421066	0.6	0.00167294	0.58
ENSG00000101181	GTPBP5	26164	FBgn0032031	CG13390	34154	2.13281	0.437603	0.228395	0.466317	0.0185492	0.37	0.0277778	0.4
ENSG00000138867	GUCD1	83606	FBgn0040375	CG13760	31237	0.758227	0.490278	0.342711	0.490278	0.0026455	0.35	0	0.35
ENSG00000061918	GUCY1B3	2983	FBgn0013973	Gycbeta100B	43682	1.14881	0.568121	0.340542	0.446845	0.00915638	0.59	0.00872633	0.47
ENSG00000151806	GUF1	60558	FBgn0024182	waw	3771960	1.05689	0.510713	0.182986	0.4909	0.0460444	0.52	0.0158087	0.5
ENSG00000143774	GUK1	2987	FBgn0036099	CG11811	39213	0.612767	0.466113	0.472381	0.482117	0.0494292	0.41	0.0114286	0.42
ENSG00000056998	GYG2	8908	FBgn0034603	Glycogenin	37419	8.25025	0.349967	0.401538	0.250835	0.230349	0.29	0.0251462	0.21
ENSG00000131373	HACL1	26061	FBgn0034488	CG11208	37285	0.609269	0.541522	0.321631	0.551056	0.0126678	0.52	0.0226501	0.53
ENSG00000084754	HADHA	3030	FBgn0028479	Mtpalpha	34276	0.797582	0.566623	0.380536	0.55215	0.00669243	0.55	0.0212102	0.53
ENSG00000138029	HADHB	3032	FBgn0025352	Thiolase	37784	0.63329	0.591421	0.0541922	0.597726	0.00841455	0.64	0.0010225	0.64
ENSG00000180423	HARBI1	283254	FBgn0262534	CG43088	12797977	0.235032	0.309456	0.0231303	0.298343	0.00126254	0.15	0.00308404	0.14
ENSG00000128708	HAT1	8520	FBgn0037376	CG2051	40716	0.718388	0.466189	0.0576172	0.482305	0.000962063	0.38	0.00585938	0.4
ENSG00000112339	HBS1L	10767	FBgn0042712	HBS1	117365	1.4215	0.491715	0.284197	0.50199	0.00534066	0.48	0.0221337	0.49
ENSG00000004961	HCCS	3052	FBgn0038925	Cchl	42590	4.9601	0.524876	0.24767	0.500593	0.537358	0.54	0.0146471	0.51
ENSG00000172534	HCFC1	3054	FBgn0039904	Hcf	43788	5.09957	0.290418	0.0749567	0.394	0.199753	0.25	0.00439356	0.34
ENSG00000138622	HCN4	10021	FBgn0263397	Ih	36589	1.05783	0.338321	0.265409	0.306707	0.00210501	0.29	0.00212395	0.27
ENSG00000163517	HDAC11	79885	FBgn0051119	HdacX	326120	0.958978	0.51489	0.161327	0.520894	0.00359645	0.48	0.0354691	0.48
ENSG00000196591	HDAC2	3066	FBgn0015805	Rpd3	38565	0.859021	0.652322	0.44477	0.611004	0.000574852	0.75	0.0197513	0.71
ENSG00000171720	HDAC3	8841	FBgn0025825	Hdac3	44446	0.369991	0.66433	0.0380101	0.649163	0.0565177	0.67	0.00111794	0.65
ENSG00000094631	HDAC6	10013	FBgn0026428	HDAC6	32461	3.21598	0.415912	0.0473692	0.444054	0.336355	0.34	0.00538931	0.37
ENSG00000140287	HDC	3067	FBgn0005619	Hdc	36076	0.819228	0.538268	0.547871	0.420701	0.00120432	0.5	0.0204931	0.39
ENSG00000184508	HDDC3	374659	FBgn0039650	Mesh1	43456	1.08717	0.597619	0.454545	0.467412	0.00484261	0.59	0.0493506	0.46
ENSG00000167220	HDHD2	84064	FBgn0032032	CG17294	34155	1.00021	0.486486	0.713311	0.494118	0.00169303	0.47	0.0733788	0.48
ENSG00000115677	HDLBP	3069	FBgn0027835	Dp1	37116	1.1288	0.520505	0.185108	0.507302	0.00912047	0.45	0.00548306	0.44
ENSG00000119285	HEATR1	55127	FBgn0086451	l(2)k09022	33960	3.1255	0.374223	0.40478	0.382793	0.00163964	0.26	0.0779686	0.26
ENSG00000164818	HEATR2	54919	FBgn0051320	CG31320	318680	1.82122	0.353996	0.449173	0.358185	0.0319157	0.2	0.070331	0.2
ENSG00000155393	HEATR3	55027	FBgn0037439	CG10286	40786	1.228	0.365686	0.0641562	0.397867	0.0241798	0.24	0.0427708	0.26
ENSG00000008869	HEATR5B	54497	FBgn0037541	CG2747	40950	1.05539	0.506519	0.153836	0.484527	0.00278544	0.5	0.0157815	0.48
ENSG00000068097	HEATR6	63897	FBgn0025621	CG16989	31026	0.311209	0.316116	0.243446	0.397163	0.00719122	0.22	0.0518102	0.27
ENSG00000112406	HECA	51696	FBgn0010113	hdc	43604	1.32129	0.428484	0.444003	0.357949	0.0403799	0.3	0.00305638	0.25
ENSG00000092148	HECTD1	25831	FBgn0032208	CG5604	34378	0.618462	0.501916	0.323916	0.480381	0.0204749	0.5	0.0388932	0.48
ENSG00000163312	HELQ	113510	FBgn0002899	mus301	38905	1.11419	0.418105	0.303779	0.437996	0.0221998	0.35	0.0375565	0.36
ENSG00000198265	HELZ	9931	FBgn0036451	CG9425	39613	0	0.428253	0.100224	0.395467	0	0.37	0.0103989	0.34
ENSG00000114735	HEMK1	51409	FBgn0031817	CG9531	33902	0.451533	0.426036	0.450135	0.44582	0.0473264	0.31	0.0633423	0.33
ENSG00000162639	HENMT1	113802	FBgn0033686	Hen1	36301	0.516884	0.332485	0.0153344	0.334186	0.00672358	0.25	0.00227176	0.25
ENSG00000128731	HERC2	100653292	FBgn0031107	HERC2	33035	0.705679	0.481865	0.14215	0.474213	0.00432944	0.44	0.00911649	0.43
ENSG00000169660	HEXDC	284004	FBgn0028499	CG7985	42178	0	0.352707	0.528055	0.291431	0	0.29	0.0129225	0.24
ENSG00000113924	HGD	3081	FBgn0040211	hgo	34552	1.36916	0.636704	0.409572	0.645406	0.012151	0.65	0.0331339	0.66
ENSG00000165102	HGSNAT	138050	FBgn0029737	CG6903	31423	0.334113	0.40315	0.0739979	0.444444	0.00277053	0.32	0.00137033	0.36
ENSG00000054392	HHAT	55733	FBgn0024194	rasp	44098	1.70832	0.348178	0.161387	0.344	0.00401962	0.2	0.0502092	0.2
ENSG00000152804	HHEX	3087	FBgn0038852	CG7056	42495	0.264781	0.298765	0.316627	0.249742	0.0116638	0.22	0.0312914	0.19
ENSG00000106049	HIBADH	11112	FBgn0034390	CG15093	37166	1.10426	0.483135	0.646789	0.501029	0.000334414	0.44	0.0535168	0.46
ENSG00000198130	HIBCH	26275	FBgn0038326	CG5044	41869	1.61651	0.503454	0.109127	0.503454	0.0140879	0.5	0	0.5
ENSG00000167861	HID1	283987	FBgn0033713	CG8841	36336	0	0.63621	0.25	0.598965	0	0.66	0.0021322	0.62
ENSG00000181061	HIGD1A	25994	FBgn0033519	CG11825	36099	0.801309	0.46729	0.125196	0.367647	0.000337874	0.37	0	0.29
ENSG00000172273	HINFP	25988	FBgn0025635	CG17829	47718	1.78334	0.397808	0.0486815	0.4404	0.00380465	0.28	0.0121704	0.31
ENSG00000100084	HIRA	7290	FBgn0022786	Hira	31680	0.752607	0.416912	0.305614	0.404967	0.00446139	0.35	0.0534958	0.34
ENSG00000203852	HIST2H3A	653604	FBgn0053836	His3:CG33836	318847	0	0.816176	0	0.816176	0	1	0	1
ENSG00000203811	HIST2H3C	653604	FBgn0053818	His3:CG33818	318847	0	0.813725	0	0.813725	0	1	0	1
ENSG00000136630	HLX	3142	FBgn0001170	H2.0	33841	1.43652	0.273224	0.527594	0.318979	0.27152	0.21	0.0356354	0.25
ENSG00000101294	HM13	81502	FBgn0031260	Spp	33227	0.872416	0.552426	0.132762	0.60497	0.000217628	0.52	0.00107066	0.57
ENSG00000113161	HMGCR	3156	FBgn0263782	Hmgcr	42803	0.705501	0.498498	0.417214	0.481159	0.00139665	0.47	0.00572294	0.45
ENSG00000165119	HNRNPK	3190	FBgn0015907	bl	43862	0.692809	0.388649	0.430594	0.35923	0.000556793	0.35	0.00134367	0.33
ENSG00000175879	HOXD8	3234	FBgn0003944	Ubx	42034	0.922052	0.403448	0.265345	0.300771	0.162891	0.28	0.000102559	0.21
ENSG00000158104	HPD	3242	FBgn0036992	CG11796	40263	1.513	0.625106	0.0609256	0.646491	0.00635646	0.6	0.00585823	0.62
ENSG00000163106	HPGDS	27306	FBgn0010226	GstS1	36927	1.4033	0.443886	0.189258	0.353333	0.00207478	0.34	0	0.27
ENSG00000107521	HPS1	3257	FBgn0033973	HPS1	36656	1.3632	0.337143	0.368753	0.395973	0.0417833	0.21	0.0155264	0.24
ENSG00000100099	HPS4	89781	FBgn0034261	HPS4	37009	0.878585	0.346045	0.423471	0.285548	0.0229123	0.2	0.0304456	0.16
ENSG00000110756	HPS5	11234	FBgn0086679	p	41025	1.14604	0.259522	0.0945357	0.354722	0.0203111	0.16	0.0227958	0.21
ENSG00000168453	HR	55806	FBgn0037703	JHDM2	41143	1.18603	0.218671	0.0880325	0.30445	0.0183975	0.15	0.0210953	0.21
ENSG00000130528	HRC	3270	FBgn0030841	CG8568	32728	1.28081	0.171674	0.174206	0.158103	0.706648	0.05	0.0702445	0.05
ENSG00000132541	HRSP12	10247	FBgn0086691	UK114	34897	1.6758	0.481752	0.397366	0.478261	0.00886025	0.43	0.00439078	0.43
ENSG00000100209	HSCB	150274	FBgn0263606	l(3)72Do	5740624	1.04779	0.392908	0.111646	0.384722	0.00290604	0.27	0.0384986	0.27
ENSG00000072506	HSD17B10	3028	FBgn0021765	scu	32789	3.23467	0.652618	0.200124	0.667974	0.50626	0.67	0.00124301	0.69
ENSG00000149084	HSD17B12	51144	FBgn0029975	CG1444	31703	0.984556	0.507479	0.152926	0.49325	0.003298	0.46	0.00199468	0.44
ENSG00000133835	HSD17B4	3295	FBgn0030731	Mfe2	32582	1.65226	0.399036	0.238429	0.507804	0.0215797	0.39	0.0182328	0.5
ENSG00000204228	HSD17B8	7923	FBgn0029648	CG3603	31289	1.00776	0.518519	0.415823	0.543507	0.0214612	0.49	0.00735971	0.51
ENSG00000119471	HSDL2	84263	FBgn0039537	CG5590	43325	1.3698	0.546252	0.273801	0.554207	0.000973247	0.57	0.0528145	0.58
ENSG00000166598	HSP90B1	100500842	FBgn0039562	Gp93	43354	1.97655	0.578663	0.280902	0.590428	0.0670802	0.59	0.00685127	0.61
ENSG00000187522	HSPA14	51182	FBgn0035878	CG7182	38944	0.451397	0.361493	0.229563	0.358674	0.000804098	0.25	0	0.25
ENSG00000044574	HSPA5	3309	FBgn0001218	Hsc70-3	32133	0.630596	0.721203	0.137126	0.719004	0.00123495	0.81	0.00218818	0.81
ENSG00000113013	HSPA9	3313	FBgn0001220	Hsc70-5	36583	0.685017	0.649485	0.271488	0.642857	0.0447406	0.73	0	0.73
ENSG00000169087	HSPBAP1	79663	FBgn0263025	CG43320	43329	1.11738	0.282787	0.551378	0.346734	0.00313975	0.18	0.165414	0.22
ENSG00000142798	HSPG2	3339	FBgn0261451	trol	45320	1.04388	0.311926	0.236217	0.2964	0.0386604	0.22	0.0048578	0.21
ENSG00000102241	HTATSF1	27336	FBgn0037081	barc	40369	3.5503	0.261369	0.0652703	0.354916	0.137739	0.21	0.0150624	0.28
ENSG00000148680	HTR7	3363	FBgn0004573	5-HT7	43669	1.20122	0.375087	0.337693	0.318558	5.12e-05	0.29	0.00335388	0.24
ENSG00000197386	HTT	3064	FBgn0027655	htt	43392	0.744903	0.328347	0.270848	0.287934	0.00105749	0.19	0.0289163	0.17
ENSG00000086758	HUWE1	10075	FBgn0030674	CG8184	32510	4.02532	0.344155	0.0856452	0.292525	0.0842275	0.28	0.00817313	0.23
ENSG00000178922	HYI	81888	FBgn0011770	Gip	31960	0.941487	0.441637	0.189106	0.463384	0.275996	0.35	0.004111	0.36
ENSG00000149428	HYOU1	10525	FBgn0023529	CG2918	31215	0.762179	0.475809	0.124934	0.514987	0.0984325	0.41	0.0131787	0.45
ENSG00000242028	HYPK	25764	FBgn0038196	CG9922	41708	0.429875	0.462532	0.575652	0.481183	0.0893944	0.43	0.0313043	0.45
ENSG00000196305	IARS	3376	FBgn0027086	Aats-ile	45785	0.741185	0.530111	0.0535456	0.544345	0.00143627	0.52	0.0101302	0.54
ENSG00000067704	IARS2	55699	FBgn0036569	CG5414	39762	0.525391	0.438735	0.169841	0.471838	0.000797226	0.36	0.0793007	0.39
ENSG00000181873	IBA57	200205	FBgn0037610	CG8043	41030	0.470413	0.414794	0.0713743	0.42433	0.0765067	0.31	0.0258162	0.31
ENSG00000005700	IBTK	25998	FBgn0034113	CG8060	36824	1.12843	0.339985	0.200182	0.38688	0.0141953	0.24	0.0290513	0.27
ENSG00000116237	ICMT	23463	FBgn0036336	ste14	39478	0.54249	0.535211	0.220816	0.508361	0.00365359	0.49	0.0309423	0.47
ENSG00000167862	ICT1	3396	FBgn0032261	CG6094	34446	0	0.430421	0.798005	0.436782	0	0.35	0.0573566	0.36
ENSG00000119912	IDE	3416	FBgn0001247	Ide	40248	0.69517	0.500491	0.08	0.515152	0.00040852	0.44	0.0132544	0.46
ENSG00000138413	IDH1	3417	FBgn0001248	Idh	44291	0.403578	0.666667	0.228292	0.5762	0.00864379	0.71	0.00843882	0.62
ENSG00000166411	IDH3A	3419	FBgn0027291	l(1)G0156	32940	0.950386	0.607468	0.140704	0.62806	0.00405419	0.66	0.000591191	0.69
ENSG00000101365	IDH3B	3420	FBgn0038922	CG6439	42586	1.02798	0.570563	0.459893	0.593694	0.00583691	0.55	0	0.58
ENSG00000010404	IDS	3423	FBgn0035445	CG12014	38423	5.56065	0.46	0.168502	0.494141	0.211589	0.42	0.0176211	0.45
ENSG00000127415	IDUA	3425	FBgn0032343	CG6201	34544	1.70363	0.416029	0.286398	0.427149	0.348791	0.28	0.0454727	0.29
ENSG00000163913	IFT122	55764	FBgn0035891	Oseg1	38957	0.888061	0.48452	0.440028	0.5355	0.00694245	0.42	0.0226485	0.46
ENSG00000187535	IFT140	9742	FBgn0260933	rempA	33230	1.43232	0.461012	0.470391	0.448436	0.0200425	0.34	0.0207033	0.33
ENSG00000138002	IFT172	26160	FBgn0035317	osm-1	38282	0.748982	0.531923	0.169757	0.530407	0.0158084	0.47	0.0167618	0.47
ENSG00000109083	IFT20	90410	FBgn0050441	CG30441	246616	0.142937	0.402954	0.0926829	0.486005	0.00307091	0.27	0.0390244	0.32
ENSG00000119650	IFT43	112752	FBgn0032446	CG5780	34676	0.913368	0.402191	0.583258	0.37409	0.0026747	0.26	0.0774077	0.24
ENSG00000118096	IFT46	56912	FBgn0032692	CG15161	35114	0.885701	0.329577	0.566802	0.28125	0.00161727	0.24	0.0855986	0.2
ENSG00000101052	IFT52	51098	FBgn0031829	osm-6	33917	1.05991	0.446224	0.293092	0.47561	0.0104496	0.34	0.0206585	0.36
ENSG00000114446	IFT57	55081	FBgn0031550	Che-13	33579	1.57598	0.422688	0.386243	0.447737	0.0038375	0.32	0.0222222	0.34
ENSG00000032742	IFT88	8100	FBgn0016919	nompB	35414	1.02426	0.402961	0.0440337	0.393975	0.000664431	0.33	0.00579868	0.32
ENSG00000089289	IGBP1	3476	FBgn0051852	Tap42	326166	4.48786	0.451327	0.0654339	0.402632	0.0822484	0.32	0.0213371	0.28
ENSG00000113141	IK	3550	FBgn0037660	CG18005	41091	1.04818	0.459007	0.0770416	0.459007	0.00745688	0.44	0.00924499	0.44
ENSG00000070061	IKBKAP	8518	FBgn0037926	Elp1	41399	1.70556	0.404905	0.0914312	0.430777	0.0478829	0.31	0.0353779	0.33
ENSG00000143621	ILF2	3608	FBgn0038046	CG5641	41529	1.06346	0.571795	0.0120968	0.563131	0.00454899	0.56	0.00672043	0.55
ENSG00000166333	ILK	3611	FBgn0028427	Ilk	53573	2.16816	0.59882	0.0598291	0.604167	0.263652	0.6	0.0102564	0.6
ENSG00000148950	IMMP1L	196294	FBgn0030669	CG9240	32505	0.626384	0.437751	0.119403	0.437751	3.88e-05	0.45	0	0.45
ENSG00000184903	IMMP2L	83943	FBgn0034535	CG11110	37337	0.776448	0.51619	0.405439	0.528265	0.000319079	0.53	0.00494438	0.54
ENSG00000132305	IMMT	10989	FBgn0019960	CG6455	42587	1.62874	0.349164	0.455117	0.358142	0.0299581	0.23	0.0316822	0.24
ENSG00000177971	IMP3	55272	FBgn0034232	CG4866	36976	0.672002	0.574275	0.72795	0.583794	0.0862607	0.57	0.00496894	0.57
ENSG00000136718	IMP4	92856	FBgn0039274	CG11920	43009	0.64232	0.55441	0.309127	0.541387	0.0488722	0.53	0.00932712	0.52
ENSG00000104331	IMPAD1	54928	FBgn0030465	CG15743	32279	0.703832	0.456825	0.275782	0.461972	0.00796391	0.39	0.0127462	0.39
ENSG00000149503	INCENP	3619	FBgn0260991	Incenp	35649	2.72396	0.278867	0.121486	0.339073	0.0670755	0.15	0.0387722	0.18
ENSG00000153487	ING1	3621	FBgn0038546	CG7379	42140	0.974218	0.327804	0.0508035	0.319477	0.123156	0.24	0.00311042	0.24
ENSG00000128908	INO80	54617	FBgn0086613	Ino80	42314	0.688402	0.459726	0.297827	0.436711	0.000494635	0.43	0.0180945	0.41
ENSG00000115274	INO80B	83444	FBgn0033019	CG10395	35490	0.610713	0.312734	0.118919	0.355698	0.193961	0.23	0.108108	0.26
ENSG00000169592	INO80E	283899	FBgn0033566	CG18004	36154	1.22276	0.39071	0.254974	0.320988	0.0161905	0.32	0.0280029	0.26
ENSG00000151689	INPP1	3628	FBgn0016672	Ipp	41701	2.38101	0.443609	0.294664	0.472	0.114413	0.37	0.0278422	0.39
ENSG00000148384	INPP5E	56623	FBgn0036273	CG10426	39404	1.77571	0.40735	0.244898	0.351183	0.0377544	0.3	0.00732601	0.26
ENSG00000198825	INPP5F	22876	FBgn0038890	CG7956	42545	0.542263	0.385453	0.359331	0.366051	0.00853034	0.31	0.0319668	0.29
ENSG00000164880	INTS1	26173	FBgn0034964	IntS1	37840	2.48967	0.435616	0.3339	0.464686	0.106867	0.3	0.0163707	0.32
ENSG00000104613	INTS10	55174	FBgn0035462	IntS10	38444	1.31714	0.346479	0.213356	0.389857	0.0177713	0.22	0.0125997	0.25
ENSG00000138785	INTS12	57117	FBgn0039459	IntS12	43227	0.58586	0.251082	0.362393	0.353659	0.00153262	0.19	0.0495727	0.26
ENSG00000108506	INTS2	57508	FBgn0030858	IntS2	32745	0	0.41639	0.0620996	0.453695	0	0.35	0.00246427	0.39
ENSG00000143624	INTS3	65123	FBgn0262117	IntS3	3355010	0.578337	0.454894	0.0362268	0.44382	0.000173864	0.37	0.000836004	0.36
ENSG00000149262	INTS4	92105	FBgn0026679	IntS4	31793	1.36978	0.448598	0.0608127	0.422701	0.000827879	0.35	0.00341006	0.33
ENSG00000185085	INTS5	80789	FBgn0038168	omd	41674	0.18048	0.337913	0.119507	0.346412	0.00883036	0.21	0.00205603	0.22
ENSG00000143493	INTS7	25896	FBgn0036038	defl	39141	0.615856	0.431739	0.327649	0.414918	0.000189187	0.34	0.0365408	0.33
ENSG00000164941	INTS8	55656	FBgn0025830	IntS8	36886	0.908455	0.377554	0.272228	0.373055	0.0150798	0.27	0.0126235	0.27
ENSG00000104299	INTS9	55756	FBgn0036570	IntS9	39763	0.941068	0.557751	0.0892532	0.561162	0.000628151	0.51	0.000910747	0.52
ENSG00000164066	INTU	27152	FBgn0001259	in	40246	0.791562	0.332626	0.145003	0.360568	0.0244265	0.23	0.0385369	0.24
ENSG00000151151	IPMK	253430	FBgn0031267	Ipk2	33236	2.26075	0.294071	0.189935	0.395901	0.000850596	0.23	0.038961	0.31
ENSG00000086200	IPO11	51194	FBgn0053139	Ranbp11	36732	0.88855	0.4289	0.190011	0.404961	0.00534257	0.33	0.0246546	0.32
ENSG00000117408	IPO13	9670	FBgn0261532	cdm	42171	0.766553	0.433368	0.351473	0.429797	0.054686	0.28	0.0079639	0.27
ENSG00000198700	IPO9	55705	FBgn0037894	Ranbp9	41367	0.641495	0.450208	0.116542	0.46038	0.00103347	0.35	0.00718034	0.35
ENSG00000197429	IPP	3652	FBgn0032485	CG9426	34719	1.05646	0.47032	0.175631	0.438065	0.0120901	0.37	0.00878156	0.34
ENSG00000250588	IQCJ-SCHIP1	100505385	FBgn0032221	CG5375	34393	1.03737	0.282416	0.218032	0.258117	0.000217082	0.15	0.0294823	0.13
ENSG00000164675	IQUB	154865	FBgn0038960	CG13855	42629	0.733412	0.349347	0.405375	0.391407	0.0176468	0.24	0.00671892	0.27
ENSG00000135070	ISCA1	81689	FBgn0026666	l(1)G0136	32513	0.987374	0.622739	0.166777	0.613232	0.00290953	0.74	0	0.73
ENSG00000165898	ISCA2	122961	FBgn0039205	CG13623	42926	1.12873	0.458874	0.564885	0.508393	0.00679067	0.43	0.043257	0.47
ENSG00000136003	ISCU	23479	FBgn0037637	CG9836	41059	1.3034	0.58483	0.105342	0.634199	0.00205792	0.66	0	0.71
ENSG00000182149	IST1	9798	FBgn0035715	CG10103	38750	0.965942	0.476852	0.273277	0.411671	0.0242816	0.45	0.0112858	0.39
ENSG00000105655	ISYNA1	51477	FBgn0025885	Inos	35671	1.62775	0.639188	0.18343	0.631268	0.376086	0.59	0.0172283	0.58
ENSG00000129636	ITFG1	81533	FBgn0036509	CG7739	39684	0.199575	0.431373	0.0948718	0.442953	0.00056172	0.35	0.0162393	0.36
ENSG00000105855	ITGB8	3696	FBgn0010395	betaInt-nu	35368	1.59366	0.359775	0.144852	0.346266	0.0167426	0.25	0.03751	0.24
ENSG00000125877	ITPA	3704	FBgn0031663	CG8891	33718	1.87083	0.618557	0.274554	0.628272	0.109845	0.63	0.00892857	0.64
ENSG00000198399	ITSN2	50618	FBgn0023388	Dap160	35378	0.432268	0.282852	0.0763687	0.403361	0.00669619	0.23	0.0108737	0.33
ENSG00000128928	IVD	3712	FBgn0035911	CG6638	38979	1.69279	0.597027	0.602871	0.605556	0.0106366	0.61	0.0251196	0.61
ENSG00000163166	IWS1	55677	FBgn0052176	CG32176	39944	0.97704	0.205128	0.135965	0.289157	0.000154389	0.1	0.0141326	0.14
ENSG00000171135	JAGN1	84522	FBgn0037374	jagn	40714	1.66544	0.500911	0.118	0.465313	0.018177	0.32	0.015	0.29
ENSG00000050130	JKAMP	51528	FBgn0039876	CG2126	43748	1.80566	0.466238	0.0791321	0.476974	0.00233689	0.4	0.00127632	0.41
ENSG00000081692	JMJD4	65094	FBgn0032671	CG7200	35089	1.0389	0.408207	0.214331	0.444706	0.192099	0.31	0.0634115	0.34
ENSG00000070495	JMJD6	23210	FBgn0038948	PSR	42616	0	0.592593	0.313927	0.601307	0	0.63	0.00228311	0.64
ENSG00000243789	JMJD7	100137047	FBgn0036366	CG10133	39514	1.94693	0.512658	0.298997	0.512658	0.00947668	0.44	0.0273473	0.44
ENSG00000154118	JPH3	57338	FBgn0032129	jp	34274	2.72125	0.432264	0.322106	0.306768	0.0229335	0.32	0.00105092	0.22
ENSG00000143543	JTB	10899	FBgn0025820	JTBR	38235	0.334211	0.381279	0.0588928	0.366228	0.00292398	0.27	0	0.26
ENSG00000011201	KAL1	3730	FBgn0039155	Kal1	42865	6.14963	0.295098	0.2021	0.382222	0.0259354	0.19	0.0082021	0.25
ENSG00000132854	KANK4	163782	FBgn0027596	CG10249	36668	2.09484	0.341374	0.492078	0.253672	0.0754049	0.21	0.00986976	0.16
ENSG00000120071	KANSL1	284058	FBgn0262527	wah	41911	1.51718	0.251282	0.0883436	0.176858	0.0169198	0.13	0.0144785	0.09
ENSG00000139620	KANSL2	54934	FBgn0039710	dgt1	43529	0.994799	0.339431	0.334414	0.345041	0.0826687	0.26	0.0165766	0.26
ENSG00000114982	KANSL3	55683	FBgn0033897	Rcd1	36560	0.298158	0.378512	0.171711	0.29384	0.000503849	0.26	0.0189417	0.2
ENSG00000065427	KARS	3735	FBgn0027084	Aats-lys	31904	1.0499	0.597867	0.214116	0.615596	0.00721797	0.63	0.0126883	0.65
ENSG00000172977	KAT5	10524	FBgn0026080	Tip60	31362	1.24326	0.538462	0.0811012	0.543438	0.00459982	0.55	0.0014881	0.55
ENSG00000136504	KAT7	11143	FBgn0028387	chm	43928	0.257091	0.426077	0.459109	0.321003	0.0122342	0.36	0.0158915	0.27
ENSG00000103510	KAT8	84148	FBgn0039585	CG1894	43378	1.13223	0.371163	0.335645	0.411718	0.0104859	0.28	0.230236	0.31
ENSG00000167216	KATNAL2	83473	FBgn0029656	CG10793	31308	1.09316	0.380544	0.231465	0.370216	0.0414427	0.32	0.0373719	0.31
ENSG00000140854	KATNB1	10300	FBgn0040207	kat80	32581	1.08629	0.431043	0.480602	0.344729	0.0744389	0.32	0.0126417	0.25
ENSG00000115474	KCNJ13	3769	FBgn0032706	Irk3	35131	1.14597	0.32963	0.0408466	0.237809	0.0625433	0.22	0.00742666	0.16
ENSG00000143603	KCNN3	3782	FBgn0029761	SK	31456	1.4236	0.481076	0.196117	0.35921	0.0105984	0.44	0.000434162	0.33
ENSG00000104756	KCTD9	54793	FBgn0037244	CG14647	40558	1.63898	0.456727	0.030504	0.530348	0.000522415	0.47	0	0.54
ENSG00000004487	KDM1A	23028	FBgn0260397	Su(var)3-3	40217	0.599514	0.514079	0.05323	0.505993	0.00258398	0.5	0	0.49
ENSG00000155666	KDM8	79831	FBgn0035166	CG13902	38097	0.876661	0.415565	0.896452	0.47049	0.00333643	0.31	0.0926865	0.36
ENSG00000119537	KDSR	2531	FBgn0039304	CG10425	43043	1.23059	0.462851	0.277957	0.457341	0.0244062	0.34	0.0530058	0.34
ENSG00000079999	KEAP1	9817	FBgn0038475	Keap1	42062	0.85223	0.541132	0.221815	0.435137	0.0742254	0.46	0.0166528	0.37
ENSG00000100441	KHNYN	23351	FBgn0259742	CG42360	37937	1.9556	0.208948	0.15071	0.285618	0.195867	0.12	0.0222359	0.17
ENSG00000080608	KIAA0020	9933	FBgn0015527	pen	33112	1.47762	0.343107	0.0761163	0.301673	0.00912154	0.23	0.00719209	0.2
ENSG00000007202	KIAA0100	9703	FBgn0035420	CG14967	38395	0.26297	0.410887	0.18136	0.399275	0.00183782	0.28	0.0138731	0.27
ENSG00000177728	KIAA0195	9772	FBgn0022153	l(2)k05819	33644	0	0.422321	0.413541	0.395215	0	0.33	0.0387794	0.3
ENSG00000164961	KIAA0196	9897	FBgn0036571	CG12272	39766	1.41498	0.50302	0.140706	0.489505	0.00248591	0.44	0.0256727	0.43
ENSG00000136813	KIAA0368	23392	FBgn0033698	CG8858	36319	0.785634	0.373492	0.0559333	0.398589	0.00201525	0.28	0.00494438	0.3
ENSG00000166783	KIAA0430	9665	FBgn0039972	CG17018	49895	0.577438	0.270188	0.195231	0.360664	0.000512495	0.16	0.00112545	0.22
ENSG00000255103	KIAA0754	643314	FBgn0036624	RAF2	39821	0.623418	0.210689	0.192428	0.243509	0.00516322	0.06	0.081069	0.07
ENSG00000136051	KIAA1033	23325	FBgn0030739	CG13957	32594	1.04001	0.364308	0.104738	0.402765	0.00195758	0.24	0.0155168	0.26
ENSG00000138688	KIAA1109	84162	FBgn0261671	tweek	35026	0.464258	0.407992	0.182614	0.39914	0.00586905	0.32	0.016875	0.31
ENSG00000163807	KIAA1143	57456	FBgn0250911	CG42245	7354428	0.455462	0.458874	0.343525	0.467991	0.00404133	0.4	0.0171373	0.41
ENSG00000164976	KIAA1161	57462	FBgn0261575	tobi	43072	1.08749	0.436765	0.0771375	0.452055	0.00756088	0.3	0.00557621	0.31
ENSG00000112379	KIAA1244	57221	FBgn0029834	CG5937	31537	0.75697	0.376665	0.135877	0.399805	0.002851	0.25	0.00520382	0.27
ENSG00000198954	KIAA1279	26128	FBgn0031659	CG14043	33714	1.07784	0.434783	0.352467	0.45	0.0320685	0.28	0.0322256	0.29
ENSG00000163617	KIAA1407	57577	FBgn0031496	CG17258	33517	0.467316	0.307336	0.166295	0.328387	0.00286558	0.16	0.0382287	0.18
ENSG00000164944	KIAA1429	25962	FBgn0003977	vir	47869	1.34089	0.344923	0.295394	0.337109	0.0466151	0.23	0.0403872	0.22
ENSG00000107036	KIAA1432	57589	FBgn0028500	Rich	40456	1.33347	0.440384	0.0419499	0.438535	0.000820155	0.33	0.0132064	0.33
ENSG00000187164	KIAA1598	57698	FBgn0053111	CG33111	50068	0.63434	0.262546	0.130269	0.321683	7.84e-05	0.15	0.0136885	0.18
ENSG00000133114	KIAA1704	100996395	FBgn0067629	CG33332	2768669	0.561893	0.369608	0.184477	0.360076	0.00111212	0.24	0.0382452	0.23
ENSG00000144320	KIAA1715	80856	FBgn0033309	CG8735	35842	0.744591	0.352804	0.127288	0.390181	0.00286264	0.26	0.00249584	0.29
ENSG00000162929	KIAA1841	84542	FBgn0036031	CG6761	39134	1.2415	0.367224	0.380643	0.296588	0.018473	0.24	0.0558623	0.2
ENSG00000116685	KIAA2013	90231	FBgn0031379	CG7289	33372	0.861363	0.395899	0.410458	0.394035	0.00394852	0.24	0.0244009	0.24
ENSG00000134313	KIDINS220	57498	FBgn0261554	CG42672	37433	0.676751	0.373988	0.319425	0.401414	0.00034712	0.31	0	0.33
ENSG00000138160	KIF11	3832	FBgn0004378	Klp61F	38135	1.07666	0.420455	0.335252	0.41651	4.83e-05	0.33	0.0488142	0.33
ENSG00000136883	KIF12	113220	FBgn0263076	Klp54D	47216	1.2711	0.374919	0.291125	0.265654	0.0258739	0.28	0.0102712	0.2
ENSG00000089177	KIF16B	55614	FBgn0004387	Klp98A	43310	1.47352	0.390805	0.407531	0.43004	0.00771911	0.31	0.00844624	0.35
ENSG00000196169	KIF19	124602	FBgn0038205	Kif19A	41717	0	0.341683	0.273152	0.454667	0	0.29	0.013848	0.38
ENSG00000112984	KIF20A	10112	FBgn0003545	sub	44870	0.393353	0.267041	0.356897	0.37845	0.00911415	0.18	0.035919	0.25
ENSG00000137807	KIF23	9493	FBgn0011692	pav	38515	0.263546	0.413194	0.343429	0.4472	0.0307197	0.36	0.00685714	0.39
ENSG00000131437	KIF3A	11127	FBgn0004380	Klp64D	38611	1.58768	0.536481	0.376254	0.553914	0.000222168	0.55	0.00802246	0.56
ENSG00000075945	KIFAP3	22920	FBgn0028421	Kap3	32071	0.709671	0.510943	0.344524	0.389852	0.00448491	0.47	0.00406918	0.36
ENSG00000237649	KIFC1	3833	FBgn0002924	ncd	43517	0.719071	0.389302	0.206265	0.374286	0.0116918	0.3	0	0.29
ENSG00000151657	KIN	22944	FBgn0024887	kin17	40242	1.52171	0.537744	0.102295	0.54188	0.00359164	0.52	0.0288525	0.52
ENSG00000171872	KLF17	128209	FBgn0034946	CG3065	37818	1.36812	0.186804	0.0653866	0.181667	0.195998	0.13	0.0404774	0.13
ENSG00000102349	KLF8	11279	FBgn0261705	CG42741	37654	4.09133	0.246054	0.392945	0.244015	0.0570589	0.23	0.00087879	0.23
ENSG00000128607	KLHDC10	23008	FBgn0261477	slim	37121	0.974766	0.452489	0.235861	0.328407	0.000822173	0.36	0.00482245	0.26
ENSG00000124702	KLHDC3	116138	FBgn0030053	CG12081	31799	0.526249	0.506981	0.0560081	0.480562	0.00874965	0.47	0.0173116	0.45
ENSG00000104731	KLHDC4	54758	FBgn0036301	CG4069	39437	1.81686	0.472436	0.541799	0.482646	0.0398228	0.38	0.0603175	0.39
ENSG00000161594	KLHL10	317719	FBgn0040038	klhl10	3354863	1.20937	0.507127	0	0.401999	0.0541732	0.43	0	0.34
ENSG00000187961	KLHL17	339451	FBgn0034396	CG15097	37172	1.72743	0.543094	0.513312	0.5651	0.132384	0.5	0.00425985	0.52
ENSG00000114648	KLHL18	23276	FBgn0037978	KLHL18	41458	0.471815	0.567364	0.0508402	0.566377	0.000672926	0.53	0.00258509	0.53
ENSG00000076321	KLHL20	27252	FBgn0040230	dbo	53556	0.668093	0.650794	0.0789525	0.636169	0.00593637	0.77	0	0.75
ENSG00000117009	KMO	8564	FBgn0000337	cn		1.30237	0.445816	0.257261	0.413486	0.00584151	0.42	0.120332	0.39
ENSG00000184445	KNTC1	9735	FBgn0003268	rod	43719	0.846335	0.324732	0.16256	0.343386	0.00711037	0.17	0.046331	0.18
ENSG00000108424	KPNB1	3837	FBgn0262743	Fs(2)Ket	35336	0.674133	0.589422	0.0645638	0.584087	0.0380239	0.61	0.000123213	0.61
ENSG00000129347	KRI1	65095	FBgn0036254	CG5645	39382	2.12754	0.48472	0.425068	0.401949	0.227901	0.4	0.131471	0.33
ENSG00000111615	KRR1	11103	FBgn0020305	dbe	33269	1.3991	0.506562	0.253165	0.55942	0.0756126	0.54	0.00506329	0.59
ENSG00000186860	KRTAP17-1	83902	FBgn0034671	CG13494	37497	1.99871	0.222222	0.496689	0.194444	0.516129	0.21	0.0463576	0.18
ENSG00000163463	KRTCAP2	200185	FBgn0051460	CG31460	318747	0.868618	0.417695	0.0904523	0.479905	0.062528	0.33	0.00335008	0.38
ENSG00000198841	KTI12	112970	FBgn0023521	CG3587	31160	0.447491	0.387006	0.109147	0.458194	0.121354	0.28	0.0153728	0.33
ENSG00000105700	KXD1	79036	FBgn0036291	CG10681	39425	1.8819	0.467803	0.377093	0.388365	0.125667	0.36	0.0757709	0.3
ENSG00000174611	KY	339855	FBgn0050147	Hil	37328	1.19415	0.360565	0.485618	0.291361	0.00020619	0.2	0.00105876	0.16
ENSG00000087299	L2HGDH	79944	FBgn0032729	CG10639	35156	1.32766	0.532757	0.162734	0.542125	0.0130558	0.52	0.0105777	0.53
ENSG00000135537	LACE1	246269	FBgn0033734	CG8520	36357	0.54746	0.441441	0.286061	0.46361	0.000646825	0.39	0.0250505	0.41
ENSG00000147592	LACTB2	51110	FBgn0031987	CG12375	34106	1.29639	0.502315	0.355666	0.495434	0.0257258	0.47	0	0.46
ENSG00000149357	LAMTOR1	55004	FBgn0036932	CG14184	40193	0.664895	0.436853	0.111481	0.390741	0.00297262	0.35	0	0.31
ENSG00000116586	LAMTOR2	28956	FBgn0034350	CG5189	37122	0.20564	0.661333	0.346545	0.661333	0.046821	0.69	0.0273588	0.69
ENSG00000109270	LAMTOR3	8649	FBgn0032642	CG5110	35055	0.569855	0.505376	0.109046	0.505376	0.000123801	0.44	0	0.44
ENSG00000104341	LAPTM4B	55353	FBgn0040777	CG14767	50250	3.63332	0.33123	0.191032	0.243056	0.004464	0.21	0.0161484	0.15
ENSG00000174720	LARP7	51574	FBgn0260771	CG42569	44900	0.771729	0.334465	0.0670391	0.331092	0.00979204	0.24	0.0102421	0.24
ENSG00000133706	LARS	51520	FBgn0053123	CG33123	326262	1.47022	0.594388	0.493419	0.591371	0.0135013	0.59	0.0263221	0.59
ENSG00000011376	LARS2	23395	FBgn0027085	Aats-leu	38581	1.00312	0.459948	0.302574	0.477944	0.00351115	0.39	0.0564972	0.41
ENSG00000001497	LAS1L	81887	FBgn0052075	CG32075	326192	3.78089	0.241144	0.212094	0.327172	0.142291	0.12	0.0252708	0.16
ENSG00000205629	LCMT1	51451	FBgn0028507	CG3793	34928	0.907042	0.50499	0.407227	0.494624	0.0009774	0.43	0.00683594	0.43
ENSG00000105617	LENG1	79165	FBgn0037809	CG12818	41261	0.427361	0.434343	0.175785	0.398148	0.0220246	0.35	0.0502242	0.32
ENSG00000167615	LENG8	114823	FBgn0032305	CG6700	34496	2.32768	0.389583	0.351806	0.356598	0.149928	0.31	0.0332512	0.28
ENSG00000166477	LEO1	123169	FBgn0019637	Atu	40684	1.55772	0.392893	0.0255616	0.36092	0.00106566	0.36	0.00852053	0.33
ENSG00000168924	LETM1	3954	FBgn0019886	Letm1	37912	0.225357	0.447	0.166523	0.326094	0.00350689	0.33	0.0079133	0.24
ENSG00000050426	LETMD1	25875	FBgn0017429	CG5989	38984	1.50758	0.362824	0.380679	0.310398	0.080077	0.24	0.0632547	0.2
ENSG00000145685	LHFPL2	10184	FBgn0035085	CG3770	37991	1.30222	0.421053	0.0990629	0.438356	0.0022366	0.31	0.0307898	0.32
ENSG00000121897	LIAS	11019	FBgn0029158	Las	40259	1.29511	0.576165	0.0910643	0.568523	0.0088989	0.61	0.0125213	0.6
ENSG00000105486	LIG1	3978	FBgn0262619	DNA-ligI	37791	2.29707	0.444324	0.287121	0.546631	0.0195798	0.4	0.0393939	0.49
ENSG00000005156	LIG3	3980	FBgn0038035	lig3	41518	0.407757	0.356789	0.0155532	0.44665	0.000854666	0.31	0	0.39
ENSG00000174405	LIG4	3981	FBgn0030506	Lig4	32322	0.654895	0.412001	0.0216853	0.40886	0.0101555	0.29	0.00681537	0.29
ENSG00000267796	LIN37	55957	FBgn0034430	mip40	37215	0.923039	0.391599	0.0200182	0.360799	0.00681929	0.24	0.00181984	0.22
ENSG00000205659	LIN52	91750	FBgn0029800	lin-52	31499	1.53726	0.462644	0.0327103	0.341826	0.000429413	0.33	0.0116822	0.24
ENSG00000183814	LIN9	286826	FBgn0004372	aly	45960	0.692357	0.348865	0.442959	0.342723	0.0104165	0.2	0.0526536	0.2
ENSG00000079435	LIPE	3991	FBgn0034491	CG11055	37289	0.33125	0.32311	0.273195	0.394627	0.0224537	0.24	0.0430845	0.29
ENSG00000144182	LIPT1	51601	FBgn0034089	CG8446	36795	1.64647	0.428954	0.345473	0.40404	0.263318	0.33	0	0.31
ENSG00000175536	LIPT2	387787	FBgn0037251	CG9804	40565	2.1454	0.500722	0.00541516	0.494302	0.704748	0.45	0	0.44
ENSG00000164187	LMBRD2	92255	FBgn0037689	CG8135	41123	0.559122	0.480576	0.114844	0.481268	0.0109804	0.43	0.00459374	0.43
ENSG00000185621	LMLN	89782	FBgn0086359	Invadolysin	49580	0.686893	0.461464	0.22607	0.467545	0.00950659	0.4	0.00914254	0.41
ENSG00000196365	LONP1	9361	FBgn0036892	Lon	40138	0.812902	0.578728	0.0409855	0.541992	0.0106128	0.59	0.00598664	0.56
ENSG00000203782	LOR	4014	FBgn0035077	CG9083	37982	1.17912	0.215812	0.0701754	0.212408	0.868758	0.19	0.00478469	0.19
ENSG00000111684	LPCAT3	10162	FBgn0026630	nes	40093	0.348679	0.473648	0.130077	0.464118	0.0238713	0.35	0.0064744	0.34
ENSG00000081479	LRP2	4036	FBgn0261260	mgl	8674055	1.43101	0.484425	0.159603	0.472845	0.00699983	0.41	0.000213849	0.4
ENSG00000134569	LRP4	4038	FBgn0030706	CG8909	32552	0.868199	0.457218	0.151224	0.433549	0.00573047	0.39	0.00102041	0.37
ENSG00000163956	LRPAP1	4043	FBgn0037756	CG8507	41205	2.27311	0.463119	0.0109157	0.436236	0.0532386	0.32	0.00727714	0.31
ENSG00000066557	LRRC40	55631	FBgn0028487	f-cup	41677	0.425842	0.438538	0.262272	0.380952	0.000476848	0.37	0.0250806	0.32
ENSG00000161328	LRRC56	115399	FBgn0036936	CG14185	40197	2.00029	0.254613	0.177596	0.343284	0.101955	0.17	0.0423497	0.22
ENSG00000180979	LRRC57	255252	FBgn0029925	CG3040	31642	0.416176	0.541144	0.301748	0.543417	0.00350263	0.49	0	0.49
ENSG00000163428	LRRC58	116064	FBgn0052687	CG32687	31980	0.929967	0.495058	0.145652	0.487179	0.0169546	0.45	0.00130435	0.44
ENSG00000108829	LRRC59	55379	FBgn0036008	CG3408	39107	1.09687	0.429967	0.417932	0.398792	0.0852634	0.3	0.0303688	0.28
ENSG00000041802	LSG1	55341	FBgn0028274	ns3	31097	2.67466	0.481763	0.151366	0.523102	0.101136	0.45	0.025974	0.49
ENSG00000175324	LSM1	27257	FBgn0261067	LSm1	37413	0.74079	0.601504	0.345643	0.583942	0.000298285	0.61	0	0.59
ENSG00000257103	LSM14A	26065	FBgn0041775	tral	39430	1.357	0.367171	0.185889	0.258752	0.00422718	0.31	0.00881954	0.22
ENSG00000170860	LSM3	27258	FBgn0051184	LSm3	42842	1.06682	0.656863	0.433862	0.650485	0	0.76	0.0026455	0.76
ENSG00000130520	LSM4	25804	FBgn0032240	CG17768	3772012	0.892168	0.604317	0.283009	0.545455	0.00146671	0.65	0.0149477	0.59
ENSG00000130332	LSM7	51690	FBgn0261068	LSm7	35003	2.58455	0.673139	0.251638	0.630303	0.000704622	0.73	0.00262123	0.68
ENSG00000111144	LTA4H	4048	FBgn0032721	CG10602	35146	1.2684	0.500273	0.178615	0.498641	0.000936922	0.44	0.0122339	0.44
ENSG00000198862	LTN1	26046	FBgn0262517	l(3)76BDr	40127	0.792955	0.360007	0.075258	0.373402	0.0199809	0.23	0.0218978	0.23
ENSG00000135521	LTV1	84946	FBgn0027525	CG7686	36146	0.665152	0.467368	0.406286	0.450304	0.00757243	0.42	0.0116414	0.41
ENSG00000145220	LYAR	55646	FBgn0033507	CG12909	36087	2.64097	0.332454	0.164706	0.448399	0.0102363	0.26	0.00784314	0.35
ENSG00000143353	LYPLAL1	127018	FBgn0037842	CG6567	41304	0.6227	0.461322	0.148949	0.465248	0.00297268	0.43	0.0366366	0.43
ENSG00000186687	LYRM7	90624	FBgn0083986	CG34150	4379863	0.770142	0.467949	0.140508	0.355231	0.000173325	0.38	0.0119581	0.29
ENSG00000143669	LYST	1130	FBgn0262110	CG42863	38259	0.808401	0.322897	0.402797	0.347195	0.00574573	0.23	0.0366179	0.25
ENSG00000099949	LZTR1	8216	FBgn0040344	CG3711	31037	1.75328	0.549603	0.0234869	0.473504	0.072483	0.51	0.00451671	0.44
ENSG00000002822	MAD1L1	8379	FBgn0026326	Mad1	35954	1.80248	0.383937	0.0728248	0.377626	0.00917236	0.21	0.00613262	0.21
ENSG00000164109	MAD2L1	4085	FBgn0035640	mad2	38656	1.1534	0.504065	0.339937	0.499195	0.0113681	0.43	0	0.43
ENSG00000116670	MAD2L2	10459	FBgn0037345	rev7	40677	1.63951	0.409163	0.00481348	0.436027	0.00495021	0.27	0	0.29
ENSG00000110514	MADD	8567	FBgn0030613	rab3-GEF	32442	1.01929	0.483303	0.181524	0.373709	0.0200424	0.44	0.00748036	0.34
ENSG00000090316	MAEA	10296	FBgn0051357	CG31357	326135	3.18216	0.564815	0.0194529	0.567682	0.0368213	0.46	0	0.47
ENSG00000179632	MAF1	84232	FBgn0058196	Maf1	3354925	0.320591	0.46224	0	0.523599	0.190491	0.48	0	0.55
ENSG00000198042	MAK16	84549	FBgn0030067	Rbm13	31818	1.41942	0.535556	0.302142	0.468416	0.0554782	0.49	0.0011274	0.43
ENSG00000156928	MALSU1	115416	FBgn0029514	CG9166	38161	0.585251	0.383191	0.124281	0.372061	0.00738973	0.25	0.0402762	0.24
ENSG00000177239	MAN1B1	11253	FBgn0039634	CG11874	43436	1.0625	0.463519	0.231423	0.472993	0.0890956	0.4	0.0238853	0.41
ENSG00000109323	MANBA	4126	FBgn0037215	CG12582	40524	1.25243	0.436102	0.0380228	0.422173	0.00891175	0.35	0.00135796	0.34
ENSG00000065559	MAP2K4	6416	FBgn0024326	Mkk4	41020	0.646166	0.512949	0.0597945	0.482704	2.44e-05	0.55	0.00498287	0.52
ENSG00000085511	MAP3K4	4216	FBgn0024329	Mekk1	42253	0.729037	0.348259	0.229574	0.356461	0.000541147	0.23	0.0040042	0.24
ENSG00000135341	MAP3K7	6885	FBgn0026323	Tak1	39659	0.922502	0.421342	0.239415	0.376598	0.000231378	0.36	0.00266016	0.32
ENSG00000011566	MAP4K3	8491	FBgn0263395	hppy	37203	0.800901	0.491051	0.392759	0.360427	0.00693975	0.51	0.000701798	0.37
ENSG00000129680	MAP7D3	79649	FBgn0264693	ens	38491	4.13301	0.275875	0.262157	0.194735	0.171355	0.15	0.00788574	0.1
ENSG00000119487	MAPKAP1	79109	FBgn0033935	Sin1	36604	0.711142	0.393997	0.169525	0.361453	0.00163058	0.29	0.0401764	0.27
ENSG00000145495	MARCH6	10299	FBgn0035333	CG1317	38300	0.615828	0.524908	0.213449	0.483468	0.00193445	0.5	0.016811	0.46
ENSG00000166986	MARS	4141	FBgn0034401	CG15100	37177	0.813602	0.519259	0.171115	0.457273	0.0368902	0.48	0.0303506	0.43
ENSG00000247626	MARS2	92935	FBgn0027083	Aats-met	41733	0.245788	0.494098	0.307167	0.503436	0.0260984	0.43	0.0336589	0.44
ENSG00000120539	MASTL	84930	FBgn0260399	gwl	45969	2.02131	0.218051	0.299674	0.226556	0.000872247	0.18	0.031571	0.18
ENSG00000129933	MAU2	23383	FBgn0038300	CG4203	41830	1.09311	0.56335	0.095636	0.546414	0.0494025	0.49	0.00278552	0.47
ENSG00000125952	MAX	4149	FBgn0017578	Max	40095	1.06885	0.483333	0.255576	0.480331	0.00030045	0.41	0.00843882	0.41
ENSG00000141644	MBD1	4152	FBgn0031513	CG3347	33538	0.777345	0.225397	0.484388	0.263941	0.0907138	0.1	0.174684	0.11
ENSG00000204406	MBD5	55777	FBgn0016754	sba	42824	0.994001	0.241633	0.272226	0.228048	6.44e-05	0.13	0	0.12
ENSG00000214309	MBLAC1	255374	FBgn0031766	CG9117	33846	0.157603	0.364662	0.154525	0.425439	0.130966	0.27	0.0684327	0.32
ENSG00000143797	MBOAT2	129642	FBgn0033476	oys	36045	0.27254	0.446795	0.212508	0.321791	0.000205131	0.37	0.0280025	0.27
ENSG00000125505	MBOAT7	79143	FBgn0031815	frj	33900	1.62771	0.441384	0.443174	0.42604	0.00204487	0.3	0.0195024	0.29
ENSG00000140943	MBTPS1	8720	FBgn0037105	S1P	40399	1.77021	0.488593	0.159777	0.507905	0.00104523	0.45	0.050838	0.47
ENSG00000012174	MBTPS2	51360	FBgn0033656	S2P	36262	4.22525	0.414258	0.225655	0.423228	0.154863	0.29	0.0243446	0.3
ENSG00000100294	MCAT	27349	FBgn0036691	beg	39910	1.26144	0.499145	0.115192	0.513632	0.100808	0.41	0.0417362	0.42
ENSG00000078070	MCCC1	56922	FBgn0039877	CG2118	43750	0.865732	0.531954	0.112402	0.552531	0.012354	0.52	0.0162118	0.54
ENSG00000131844	MCCC2	64087	FBgn0042083	CG3267	59261	1.22728	0.611012	0.168872	0.595156	0.00515283	0.69	0.0490272	0.67
ENSG00000180398	MCFD2	90411	FBgn0037798	CG12817	41250	1.08863	0.374429	0.0730949	0.319688	0.000825289	0.26	0.00933126	0.22
ENSG00000065328	MCM10	55388	FBgn0032929	Mcm10	35390	1.2402	0.374476	0.0877437	0.422251	0.0055902	0.27	0.0306407	0.3
ENSG00000073111	MCM2	4171	FBgn0014861	Mcm2	40973	0.377638	0.60177	0.0595662	0.613303	0.0417992	0.63	0.00258983	0.64
ENSG00000112118	MCM3	4172	FBgn0024332	Mcm3	31449	1.4457	0.574443	0.282255	0.598291	0.0221818	0.6	0.00830163	0.62
ENSG00000104738	MCM4	4173	FBgn0015929	dpa	35679	0.209446	0.578602	0.151192	0.576597	0.00228082	0.62	0.0150565	0.61
ENSG00000100297	MCM5	4174	FBgn0017577	Mcm5	41296	1.30661	0.660309	0.0632863	0.66121	0.0149795	0.68	0.00304994	0.68
ENSG00000076003	MCM6	4175	FBgn0025815	Mcm6	31603	1.08657	0.589931	0.104885	0.592819	0.0100812	0.63	0.00359195	0.63
ENSG00000166508	MCM7	4176	FBgn0020633	Mcm7	39014	0.74091	0.636532	0.632781	0.635648	0.0716379	0.67	0.00294659	0.67
ENSG00000125885	MCM8	84515	FBgn0003227	rec	49241	0.886118	0.374603	0.221136	0.355556	0.0277859	0.27	0.0191388	0.25
ENSG00000197771	MCMBP	79892	FBgn0031875	CG3430	33976	0.959142	0.423676	0.37136	0.449587	0.000729036	0.33	0.0477327	0.36
ENSG00000147316	MCPH1	79648	FBgn0260959	MCPH1	36272	2.51553	0.333333	0.310932	0.270752	0.0196049	0.2	0.0335393	0.16
ENSG00000187778	MCRS1	10445	FBgn0263832	Rcd5	38478	0.346081	0.528421	0.0753987	0.434256	0.0237726	0.48	0.0057999	0.39
ENSG00000232119	MCTS1	28985	FBgn0029833	CG5941	31536	4.02501	0.553114	0.0645919	0.553114	0.0572279	0.57	0	0.57
ENSG00000014641	MDH1	4190	FBgn0262782	Mdh1	34414	0.570929	0.58428	0.0526966	0.610287	0.000430362	0.62	0.00741046	0.64
ENSG00000112159	MDN1	23195	FBgn0033661	CG13185	36268	0.689271	0.396831	0.253465	0.401858	0.000406263	0.3	0.0617822	0.3
ENSG00000163875	MEAF6	64769	FBgn0035624	Eaf6	38637	1.12342	0.432836	0.128183	0.386667	0.00027027	0.4	0.00175593	0.36
ENSG00000116353	MECR	51102	FBgn0033883	CG16935	36540	0.892146	0.478105	0.400242	0.499533	0.0301812	0.4	0.00604595	0.42
ENSG00000125686	MED1	5469	FBgn0037109	MED1	40403	0.917663	0.242463	0.0875531	0.259887	0.0108719	0.16	0.00980072	0.17
ENSG00000133398	MED10	84246	FBgn0036581	MED10	39777	1.66711	0.612346	0.282421	0.621554	0.0166816	0.58	0.00288184	0.59
ENSG00000180182	MED14	9282	FBgn0035145	MED14	38073	4.3061	0.455066	0.323829	0.426057	0.0595182	0.39	0.0156745	0.37
ENSG00000175221	MED16	10025	FBgn0034707	MED16	37535	2.29777	0.381604	0.470503	0.409128	0.0802518	0.27	0	0.28
ENSG00000042429	MED17	9440	FBgn0038578	MED17	42175	0.797893	0.463902	0.358019	0.470405	0.0662313	0.42	0.000908678	0.42
ENSG00000130772	MED18	100996782	FBgn0026873	MED18	31140	0.21525	0.56891	0.0143003	0.545315	0.00157955	0.51	0	0.49
ENSG00000124641	MED20	9477	FBgn0013531	MED20	43952	0.413784	0.506289	0.634523	0.425926	0.000253389	0.41	0.0250723	0.34
ENSG00000152944	MED21	9412	FBgn0040020	MED21	3354977	1.10197	0.534722	0	0.542254	0.00344765	0.53	0	0.54
ENSG00000112282	MED23	9439	FBgn0034795	MED23	37639	0.378243	0.533138	0.546558	0.50613	0.00195341	0.47	0.0260548	0.45
ENSG00000008838	MED24	9862	FBgn0035851	MED24	38914	1.29046	0.425345	0.138386	0.423632	0.0302476	0.27	0.0180995	0.27
ENSG00000104973	MED25	81857	FBgn0038760	MED25	42385	0.510494	0.385096	0.220096	0.333333	0.0130022	0.25	0.00883327	0.21
ENSG00000160563	MED27	9442	FBgn0037359	MED27	40696	0.737505	0.475884	0.0302013	0.505119	2.73e-05	0.37	0.00335571	0.39
ENSG00000118579	MED28	80306	FBgn0039337	MED28	43079	1.78074	0.383895	0.0403769	0.361552	0.0893621	0.31	0	0.29
ENSG00000063322	MED29	55588	FBgn0001276	ix	45881	1.46063	0.365008	0.181568	0.429078	0.0281735	0.3	0.0192572	0.36
ENSG00000136146	MED4	29079	FBgn0035754	MED4	38799	1.29948	0.45679	0.302302	0.478036	0.00098065	0.4	0	0.42
ENSG00000133997	MED6	10001	FBgn0024330	MED6	44728	1.6215	0.474255	0.0636425	0.468541	0.00200917	0.43	0.00541639	0.43
ENSG00000155868	MED7	9443	FBgn0051390	MED7	41288	1.57664	0.494993	0.0686071	0.524242	0.00199	0.5	0	0.53
ENSG00000159479	MED8	112950	FBgn0034503	MED8	37305	0.186015	0.385382	0.341615	0.460317	0.0110319	0.35	0.00207039	0.42
ENSG00000141026	MED9	55090	FBgn0260401	MED9	37079	0.885598	0.390411	0.110124	0.395833	0.0304784	0.24	0.00888099	0.24
ENSG00000105429	MEGF8	1954	FBgn0031981	CG7466	34099	0.303851	0.37305	0.547163	0.357603	0.00863415	0.27	0.0211864	0.26
ENSG00000162039	MEIOB	254528	FBgn0029977	hdm	31705	3.44467	0.380042	0.113932	0.368313	0.0328152	0.25	0.0804954	0.24
ENSG00000162959	MEMO1	51072	FBgn0038110	CG8031	41601	0.46161	0.598204	0.0537005	0.60226	8.37e-05	0.62	0.0123924	0.63
ENSG00000133895	MEN1	4221	FBgn0031885	Mnn1	33991	0.674759	0.508943	0.27148	0.410223	0.00745023	0.43	0.0290969	0.35
ENSG00000117899	MESDC2	23184	FBgn0004132	boca	48986	0.830423	0.401709	0.1854	0.522222	0.00213851	0.34	0.0463499	0.44
ENSG00000164024	METAP1	23173	FBgn0039219	CG13630	42943	0.856699	0.594128	0.294118	0.613191	0.000297646	0.61	0.0140056	0.63
ENSG00000172878	METAP1D	254042	FBgn0032247	CG5188	34428	1.24784	0.491542	0.477586	0.519453	0.000895136	0.45	0.122414	0.48
ENSG00000111142	METAP2	10988	FBgn0025117	und	34294	0.857302	0.559275	0.121364	0.596726	0.00843573	0.61	0.00501505	0.65
ENSG00000037897	METTL1	4234	FBgn0025629	CG4045	31176	0.730049	0.545894	0.0596745	0.588542	0.0138793	0.54	0.0108499	0.58
ENSG00000010165	METTL13	51603	FBgn0032873	CG2614	35326	1.95861	0.484502	0.118954	0.503219	0.100537	0.41	0.0136152	0.43
ENSG00000145388	METTL14	57721	FBgn0032016	CG7818	34138	1.0122	0.508041	0.440391	0.583543	0.0101158	0.57	0	0.65
ENSG00000169519	METTL15	196074	FBgn0037822	CG14683	41278	0.656415	0.42588	0.318455	0.486891	0.000399538	0.38	0.0206009	0.43
ENSG00000165792	METTL17	64745	FBgn0032168	CG13126	34323	1.55103	0.368898	0.212208	0.38085	0.0227241	0.27	0.0559042	0.27
ENSG00000171806	METTL18	92342	FBgn0031494	CG17219	33515	0.948728	0.37724	0.329429	0.457112	0.014356	0.31	0.0732064	0.37
ENSG00000181038	METTL23	124512	FBgn0038396	CG5013	41951	0	0.519298	0.056696	0.39946	0	0.45	0.00782014	0.35
ENSG00000127720	METTL25	84190	FBgn0053964	CG33964		0.355905	0.201769	0.0174338	0.246289	0.0068163	0.26	0.011855	0.31
ENSG00000165819	METTL3	56339	FBgn0039139	Ime4	42844	1.55109	0.507471	0.187803	0.484101	0.0835284	0.5	0.000968054	0.47
ENSG00000101574	METTL4	64863	FBgn0015351	CG14906	42030	1.71914	0.290254	0.0369575	0.381616	0.0695601	0.2	0.0137516	0.26
ENSG00000138382	METTL5	29081	FBgn0036856	CG9666	40096	1.12807	0.570973	0.275154	0.56025	0.0144098	0.58	0.0172485	0.57
ENSG00000206562	METTL6	131965	FBgn0085224	CG34195	37018	0.884133	0.53169	0.335232	0.533569	0.0105916	0.53	0.0244101	0.53
ENSG00000197006	METTL9	51108	FBgn0034925	CG5339	37794	0.454677	0.406709	0.116505	0.424044	0.00157661	0.32	0.00149365	0.34
ENSG00000140259	MFAP1	4236	FBgn0035294	Mfap1	38256	0.712471	0.559605	0.366759	0.513947	0.0236325	0.55	0.0099723	0.51
ENSG00000109736	MFSD10	10227	FBgn0028468	rtet	42500	0.760875	0.483516	0.312265	0.461216	0.0120958	0.4	0.0502302	0.38
ENSG00000092931	MFSD11	79157	FBgn0038053	CG18549	41538	0	0.483296	0.051224	0.497706	0	0.41	0.000283006	0.42
ENSG00000151690	MFSD6	54842	FBgn0033958	CG12858	36634	1.17124	0.406237	0.428069	0.421697	0.0116211	0.31	0.00234467	0.32
ENSG00000164073	MFSD8	256471	FBgn0035767	CG8596	38813	0.43367	0.443372	0.29697	0.420635	0.000664024	0.33	0.00242424	0.31
ENSG00000131446	MGAT1	4245	FBgn0034521	Mgat1	37323	1.84458	0.551311	0.226213	0.535662	0.0179994	0.5	0.00693132	0.49
ENSG00000168282	MGAT2	4247	FBgn0039738	Mgat2	43563	0.322509	0.491424	0.529168	0.361294	0.0306273	0.38	0.00681078	0.28
ENSG00000128268	MGAT3	4248	FBgn0051849	CG31849	318981	0.787065	0.338962	0.20191	0.370979	0.00780465	0.2	0.0482037	0.22
ENSG00000182050	MGAT4C	25834	FBgn0036447	CG17173	39609	0.818769	0.337517	0.460468	0.317585	1.74e-05	0.2	0.145478	0.19
ENSG00000198408	MGEA5	10724	FBgn0038870	Oga	42518	0.358002	0.450146	0.157154	0.404645	0.000811665	0.38	0.0191134	0.34
ENSG00000170430	MGMT	4255	FBgn0024912	agt	40816	1.77785	0.322129	0.0808081	0.395189	0.00840691	0.21	0.0779221	0.26
ENSG00000154305	MIA3	375056	FBgn0031842	Tango1	33930	1.14573	0.161335	0.146135	0.215152	0.0331885	0.08	0.0659341	0.1
ENSG00000101752	MIB1	57534	FBgn0263601	mib1	39750	0.477877	0.634195	0.252804	0.520392	6.02e-05	0.7	0.0102642	0.57
ENSG00000197530	MIB2	142678	FBgn0086442	mib2	35170	1.36194	0.461994	0.100592	0.471242	0.138326	0.39	0.00253593	0.4
ENSG00000164877	MICALL2	79778	FBgn0036333	MICAL-like	39475	1.23842	0.290929	0.24784	0.260396	0.0674012	0.19	0.0947274	0.17
ENSG00000155970	MICU3	286097	FBgn0038735	CG4662	42357	1.36375	0.405031	0.433837	0.431925	0.00848994	0.36	0.0172292	0.39
ENSG00000170854	MINA	84864	FBgn0029704	CG2982	31374	0.514673	0.356272	0.0841284	0.253701	0.00336688	0.22	0.0294883	0.16
ENSG00000164654	MIOS	54468	FBgn0031399	mio	33399	1.22581	0.415619	0.297362	0.419454	0.00475534	0.33	0.0059952	0.33
ENSG00000100253	MIOX	55586	FBgn0036262	CG6910	39391	2.66158	0.605848	0.503997	0.591324	0.265201	0.54	0.0111227	0.52
ENSG00000027001	MIPEP	4285	FBgn0033038	CG7791	35511	1.40243	0.495091	0.0393667	0.505007	0.000571497	0.46	0.0119812	0.47
ENSG00000155438	MKI67IP	84365	FBgn0038989	CG6937	42662	0.878445	0.337884	0.641854	0.27809	0.00591242	0.26	0.103933	0.22
ENSG00000128585	MKLN1	4289	FBgn0033757	muskelin	36386	1.10942	0.52517	0.319392	0.452521	8.28e-05	0.46	0.0228137	0.4
ENSG00000011143	MKS1	54903	FBgn0030395	CG15730	32200	0.53523	0.360167	0.279492	0.288031	0.00557752	0.22	0.0680581	0.17
ENSG00000150051	MKX	283078	FBgn0031232	CG11617	33183	1.15624	0.25	0.0407045	0.29932	0.00963286	0.16	0.00391389	0.19
ENSG00000110917	MLEC	9761	FBgn0032916	CG9257	35375	1.01207	0.510274	0.0766813	0.429395	0.000533476	0.43	0.0515399	0.36
ENSG00000178053	MLF1	4291	FBgn0034051	Mlf	36750	1.86511	0.289855	0.183688	0.230496	0.0506789	0.2	0.0191342	0.16
ENSG00000076242	MLH1	4292	FBgn0011659	Mlh1	35796	0.879586	0.47575	0.101504	0.541667	0.0075388	0.44	0.0394737	0.5
ENSG00000130396	MLLT4	4301	FBgn0259212	cno	40620	1.18812	0.438522	0.117928	0.352999	0.00170914	0.37	0.00344088	0.29
ENSG00000167965	MLST8	64223	FBgn0264691	Lst8	31903	1.22828	0.539877	0.123348	0.5623	0.217837	0.47	0	0.49
ENSG00000108788	MLX	6945	FBgn0039509	bigmax	43293	1.30104	0.416107	0.240495	0.488189	0.151329	0.32	0.00707339	0.37
ENSG00000169446	MMGT1	93380	FBgn0032732	CG15168	35159	3.71302	0.437659	0.0859504	0.525994	0.0438553	0.43	0.046281	0.51
ENSG00000155229	MMS19	64210	FBgn0037301	Mms19	40626	0.829384	0.354045	0.107372	0.380257	0.0353834	0.22	0.0373932	0.24
ENSG00000146263	MMS22L	253714	FBgn0023513	CG14803	31142	1.14553	0.304639	0.0527497	0.343618	0.000482075	0.17	0.0173962	0.19
ENSG00000020426	MNAT1	4331	FBgn0024956	Mat1	36130	0.465019	0.538296	0.114943	0.519792	0.000131796	0.53	0.00328407	0.51
ENSG00000070444	MNT	4335	FBgn0023215	Mnt	31331	1.01454	0.298396	0.0698745	0.219831	0.0313617	0.18	0.00158806	0.13
ENSG00000130675	MNX1	3110	FBgn0041156	exex	38884	0.921752	0.336658	0.404973	0.257143	0.0427083	0.27	0.0349319	0.2
ENSG00000075643	MOCOS	55034	FBgn0002641	mal	33045	1.3526	0.388889	0.188102	0.442168	0.00523399	0.35	0.0373938	0.39
ENSG00000124217	MOCS3	27304	FBgn0032054	CG13090	34187	0.181855	0.494928	0.0124575	0.502575	0.0244101	0.48	0.00792752	0.48
ENSG00000115275	MOGS	7841	FBgn0030289	CG1597	32073	0.607258	0.478694	0.205436	0.471928	0.520441	0.4	0.0114449	0.39
ENSG00000061987	MON2	23041	FBgn0031985	mon2	326157	1.0906	0.507086	0.430865	0.517023	0.00293652	0.47	0.0218843	0.48
ENSG00000185787	MORF4L1	10933	FBgn0027378	MRG15	41850	2.51251	0.446593	0.107784	0.376845	0.00405034	0.41	0.00479042	0.34
ENSG00000171160	MORN4	118812	FBgn0087005	rtp	40627	0.863094	0.513699	0.0784314	0.378788	0.0893092	0.47	0.00326797	0.35
ENSG00000172680	MOS	4342	FBgn0033773	mos	36404	0.253602	0.337187	0.292985	0.320513	0.253602	0.24	0.0522696	0.23
ENSG00000130150	MOSPD2	158747	FBgn0053523	CG33523	38668	4.10207	0.384813	0.359262	0.400268	0.0764211	0.24	0.0372446	0.25
ENSG00000073146	MOV10L1	54456	FBgn0041164	armi	38427	2.35365	0.346821	0.244538	0.353535	0.040244	0.26	0.0420926	0.27
ENSG00000060762	MPC1	51660	FBgn0038662	CG14290	42268	0.661781	0.58104	0.358586	0.5919	0.00470133	0.6	0.010101	0.61
ENSG00000129255	MPDU1	9526	FBgn0031662	CG3792	33717	0.533852	0.551957	0.157643	0.541005	0.0483749	0.47	0.0238853	0.46
ENSG00000124383	MPHOSPH10	10199	FBgn0032051	CG13097	34184	1.87265	0.415565	0.0474954	0.427492	0.154841	0.33	0.0096475	0.34
ENSG00000135698	MPHOSPH6	10200	FBgn0032921	Mpp6	35382	4.43894	0.41875	0.00246305	0.41358	0.0258148	0.33	0.00246305	0.32
ENSG00000178802	MPI	4351	FBgn0037744	CG8417	41192	0.838887	0.456265	0.0504096	0.487374	0.203427	0.34	0	0.36
ENSG00000154889	MPPE1	65258	FBgn0031997	CG8455	34116	2.02519	0.452862	0.244392	0.484685	0.0520638	0.38	0.00118064	0.4
ENSG00000115204	MPV17	4358	FBgn0039930	CG11077	43831	0.349271	0.412879	0.045977	0.43254	0.00117371	0.32	0	0.33
ENSG00000020922	MRE11A	4361	FBgn0020270	mre11	34565	1.0588	0.357815	0.266726	0.408602	0.000417902	0.32	0	0.36
ENSG00000101189	MRGBP	55257	FBgn0033341	MrgBP	35880	1.38179	0.449346	0.17284	0.456053	0.00096595	0.32	0.0962963	0.33
ENSG00000037757	MRI1	84245	FBgn0039849	CG11334	43713	1.65532	0.596206	0.12802	0.604396	0.0231771	0.59	0.0050204	0.6
ENSG00000169288	MRPL1	65008	FBgn0037566	mRpL1	40980	0.881457	0.386667	0.0886551	0.354991	0.00172813	0.24	0.0255447	0.22
ENSG00000159111	MRPL10	124995	FBgn0031231	mRpL10	33182	1.60099	0.389914	0.0478088	0.426075	0.0528864	0.22	0.0119522	0.24
ENSG00000174547	MRPL11	65003	FBgn0038234	mRpL11	41757	0.445427	0.484375	0.160194	0.47449	0.000126326	0.39	0	0.38
ENSG00000262814	MRPL12	6182	FBgn0011787	mRpL12	44326	0	0.442761	0.0957179	0.481685	0	0.31	0	0.34
ENSG00000172172	MRPL13	28998	FBgn0032720	mRpL13	35145	0.77846	0.505618	0.224774	0.505618	0.000154696	0.46	0.00492207	0.46
ENSG00000180992	MRPL14	64928	FBgn0040389	mRpL14	31222	1.16799	0.554023	0.406107	0.498965	0.0531391	0.48	0.0519084	0.43
ENSG00000137547	MRPL15	29088	FBgn0036990	mRpL15	40261	1.50165	0.512387	0.0381818	0.530303	0.00212732	0.51	0.0127273	0.53
ENSG00000166902	MRPL16	54948	FBgn0023519	mRpL16	31150	0.185521	0.487384	0.0488998	0.503429	0.0253271	0.46	0.00814996	0.48
ENSG00000158042	MRPL17	63875	FBgn0035122	mRpL17	38046	1.76947	0.449524	0.0450607	0.44697	0.00229008	0.35	0	0.35
ENSG00000112110	MRPL18	29074	FBgn0026741	mRpL18	36406	3.60255	0.398148	0.185806	0.385305	0.000695652	0.32	0	0.31
ENSG00000115364	MRPL19	9801	FBgn0037608	mRpL19	41028	1.42377	0.447489	0.0537037	0.427015	0.0104609	0.38	0.0185185	0.37
ENSG00000112651	MRPL2	51069	FBgn0036135	mRpL2	39253	0.850813	0.476503	0.317992	0.494331	0.00363448	0.41	0.0468619	0.43
ENSG00000242485	MRPL20	55052	FBgn0036335	mRpL20	39477	0.966889	0.454139	0.18637	0.451111	0.0175731	0.33	0.0166898	0.33
ENSG00000197345	MRPL21	219927	FBgn0036853	mRpL21	40091	1.24506	0.386992	0.106157	0.394693	0.0193471	0.29	0.0424628	0.29
ENSG00000082515	MRPL22	29093	FBgn0030786	mRpL22	32662	0.476078	0.508091	0.170325	0.449213	0.0189471	0.46	0.0351185	0.41
ENSG00000214026	MRPL23	6150	FBgn0035335	mRpL23	38302	1.8025	0.494553	0.255517	0.504444	0.0253725	0.41	0	0.41
ENSG00000143314	MRPL24	79590	FBgn0031651	mRpL24	33703	0.699394	0.530864	0.246324	0.464238	0.00466418	0.5	0.00183823	0.44
ENSG00000108826	MRPL27	51264	FBgn0053002	mRpL27	318825	1.18738	0.292793	0.539326	0.31401	0.0186637	0.25	0.00321027	0.27
ENSG00000086504	MRPL28	10573	FBgn0031660	mRpL28	33715	2.39663	0.446615	0.235645	0.378587	0.436705	0.32	0.0253542	0.27
ENSG00000114686	MRPL3	11222	FBgn0030686	mRpL3	32523	0.787845	0.440613	0.301994	0.423573	0.00326204	0.36	0.02849	0.35
ENSG00000106591	MRPL32	64983	FBgn0039835	mRpL32	43698	1.01187	0.382979	0.315136	0.369231	0.0199296	0.29	0.0669975	0.28
ENSG00000132313	MRPL35	51318	FBgn0038923	mRpL35	42588	1.32722	0.359929	0.43609	0.38015	0.00401662	0.32	0.0350877	0.34
ENSG00000171421	MRPL36	64979	FBgn0042112	mRpL36	59151	3.36733	0.404531	0.542805	0.325521	0.00134183	0.35	0.0546448	0.28
ENSG00000116221	MRPL37	51253	FBgn0261380	mRpL37	41293	1.13574	0.356974	0.104644	0.370098	0.10407	0.21	0.0405494	0.22
ENSG00000204316	MRPL38	64978	FBgn0030552	mRpL38	32375	0	0.419298	0.0855422	0.383013	0	0.29	0.0144578	0.27
ENSG00000154719	MRPL39	54148	FBgn0036462	mRpL39	39627	2.74481	0.423041	0.150652	0.448448	0.0982069	0.34	0.0237248	0.36
ENSG00000105364	MRPL4	51073	FBgn0001995	mRpL4	49425	0.81768	0.473741	0.481413	0.497748	0.0606507	0.44	0.0873606	0.46
ENSG00000185608	MRPL40	64976	FBgn0037892	mRpL40	41364	1.06756	0.436893	0.134884	0.459184	0.113321	0.32	0.0116279	0.34
ENSG00000182154	MRPL41	64975	FBgn0034001	mRpL41	36688	0.109064	0.450122	0.135593	0.371486	0.0383198	0.34	0.0101695	0.28
ENSG00000055950	MRPL43	84545	FBgn0034893	mRpL43	37750	0.779378	0.356028	0.372657	0.435764	0.0912061	0.29	0.00441014	0.35
ENSG00000135900	MRPL44	65080	FBgn0037330	mRpL44	40656	1.2026	0.421687	0.0434057	0.436137	0.0367569	0.32	0.0317195	0.33
ENSG00000174100	MRPL45	84311	FBgn0263863	mRpL45	42671	0.509899	0.461874	0.388563	0.391505	0.0140926	0.37	0.026393	0.31
ENSG00000259494	MRPL46	26589	FBgn0035272	mRpL46	38230	0.443605	0.422939	0.217822	0.457364	0.0417925	0.33	0.0528053	0.36
ENSG00000136522	MRPL47	57129	FBgn0014023	Rlc1	41141	0.563958	0.381333	0.0340557	0.351784	0.0166768	0.31	0.00154799	0.29
ENSG00000175581	MRPL48	51642	FBgn0031357	mRpL48	33348	1.10684	0.33805	0.549801	0.395948	0.00025701	0.21	0.00996016	0.24
ENSG00000149792	MRPL49	740	FBgn0030433	mRpL49	32242	0.288109	0.451807	0.0838972	0.418994	0.00905762	0.34	0.0324763	0.31
ENSG00000111639	MRPL51	51258	FBgn0032053	mRpL51	34186	5.2605	0.466146	0.0254777	0.342912	0.00645856	0.37	0.0127389	0.27
ENSG00000172590	MRPL52	122704	FBgn0033208	mRpL52	35711	1.75538	0.373984	0.114202	0.365079	0.00116302	0.33	0	0.32
ENSG00000183617	MRPL54	116541	FBgn0034579	mRpL54	37389	1.46499	0.461353	0.887515	0.482323	0.146651	0.35	0.0420272	0.36
ENSG00000143436	MRPL9	65005	FBgn0038319	mRpL9	41859	1.62035	0.373283	0.091442	0.401882	0.459204	0.23	0.0164127	0.25
ENSG00000048544	MRPS10	55173	FBgn0038307	mRpS10	41838	2.79557	0.393035	0.171893	0.456647	0.0100316	0.34	0	0.4
ENSG00000181991	MRPS11	64963	FBgn0038474	mRpS11	42061	0.533148	0.429553	0.377465	0.416667	0.0172459	0.35	0.0262911	0.34
ENSG00000128626	MRPS12	6183	FBgn0003714	tko	31228	0.563671	0.574879	0.251202	0.515152	0.0665392	0.52	0	0.47
ENSG00000120333	MRPS14	63931	FBgn0044030	mRpS14	117414	0.83849	0.544271	0.0373134	0.544271	0.00126612	0.58	0	0.58
ENSG00000116898	MRPS15	64960	FBgn0026261	bonsai	37587	1.80642	0.377432	0.337284	0.346429	0.0130734	0.25	0.0492252	0.23
ENSG00000182180	MRPS16	51021	FBgn0033907	mRpS16	36570	0.985863	0.467153	0.37325	0.496124	0.0817906	0.38	0.0435459	0.4
ENSG00000239789	MRPS17	51373	FBgn0034986	mRpS17	37872	0.976928	0.410256	0.297927	0.344086	0.0215766	0.29	0.0362694	0.25
ENSG00000096080	MRPS18A	55168	FBgn0051450	mRpS18A	326141	0.90806	0.35034	0.174041	0.443011	0.00218327	0.25	0.0707965	0.32
ENSG00000204568	MRPS18B	28973	FBgn0032849	mRpS18B	35299	0.345574	0.332041	0.343784	0.419935	0.0132382	0.28	0.0843243	0.36
ENSG00000163319	MRPS18C	51023	FBgn0039765	mRpS18C	43609	1.51116	0.434272	0.102916	0.440476	0.073457	0.41	0.00686106	0.41
ENSG00000122140	MRPS2	51116	FBgn0031639	mRpS2	33688	0.909595	0.488739	0.230377	0.54798	0.0835821	0.45	0.0448522	0.5
ENSG00000175110	MRPS22	56945	FBgn0039555	mRpS22	43345	1.09635	0.391667	0.141791	0.358779	0.00482332	0.27	0.061194	0.25
ENSG00000181610	MRPS23	51649	FBgn0260407	mRpS23	318977	0.894478	0.414035	0.334572	0.416226	0.00501135	0.31	0.0520446	0.31
ENSG00000062582	MRPS24	64951	FBgn0039159	mRpS24	42870	0.70024	0.508982	0.142061	0.515152	0.1247	0.4	0.00278552	0.4
ENSG00000131368	MRPS25	64432	FBgn0030572	mRpS25	32395	0.458341	0.591522	0.262102	0.612774	0.00113656	0.54	0.0755608	0.56
ENSG00000125901	MRPS26	64949	FBgn0036774	mRpS26	40001	0.705195	0.404878	0.353963	0.368889	0.0103896	0.26	0.0542888	0.24
ENSG00000147586	MRPS28	28957	FBgn0034361	mRpS28	37136	0.555278	0.468806	0.39653	0.45189	0.00117412	0.37	0.0842627	0.36
ENSG00000112996	MRPS30	10884	FBgn0030692	mRpS30	32530	0.96662	0.369021	0.0785103	0.290844	0.00599791	0.25	0.0332159	0.2
ENSG00000102738	MRPS31	10240	FBgn0036557	mRpS31	39749	0.802713	0.302954	0.139303	0.318262	0.0121782	0.21	0.0255864	0.22
ENSG00000090263	MRPS33	51650	FBgn0038426	mRpS33	41991	0.555422	0.522013	0.174863	0.489676	0.00108992	0.58	0	0.54
ENSG00000061794	MRPS35	60488	FBgn0035374	mRpS35	38345	0.79283	0.470588	0.23198	0.466258	0.00727105	0.41	0.061309	0.41
ENSG00000144029	MRPS5	64969	FBgn0044510	mRpS5	3355089	0.205406	0.385271	0.0688889	0.407043	0.00178376	0.3	0	0.32
ENSG00000243927	MRPS6	64968	FBgn0035534	mRpS6	38535	0.424947	0.458667	0.668588	0.390023	0.000444056	0.38	0	0.33
ENSG00000125445	MRPS7	51081	FBgn0032236	mRpS7	34412	0	0.443526	0.0766902	0.492355	0	0.36	0	0.4
ENSG00000135972	MRPS9	64965	FBgn0037529	mRpS9	40932	1.6754	0.490741	0.115178	0.491983	0.0149408	0.42	0.00149387	0.43
ENSG00000148187	MRRF	92399	FBgn0035980	CG4447	39067	0.241225	0.438931	0.691358	0.452756	0.00101933	0.31	0.141414	0.32
ENSG00000053372	MRTO4	51154	FBgn0033485	RpLP0-like	36058	1.80605	0.580195	0.134705	0.541667	0.127241	0.56	0.0261927	0.52
ENSG00000095002	MSH2	4436	FBgn0015546	spel1	34842	1.21331	0.478587	0.426655	0.487459	0.0010104	0.41	0.0163453	0.42
ENSG00000116062	MSH6	2956	FBgn0036486	Msh6	39654	0.952706	0.409804	0.247575	0.468347	0.0587299	0.36	0.0281755	0.41
ENSG00000135097	MSI1	4440	FBgn0260943	Rbp6	39919	1.0582	0.5	0.235765	0.362725	0.000861728	0.46	3.35e-05	0.33
ENSG00000174579	MSL2	55167	FBgn0005616	msl-2	33565	0.450828	0.339688	0.479097	0.253558	0.000248344	0.19	0.0764299	0.14
ENSG00000005302	MSL3	10943	FBgn0002775	msl-3	38779	4.93486	0.293026	0.317105	0.298177	0.271983	0.2	0.0344679	0.21
ENSG00000175806	MSRA	4482	FBgn0000565	Eip71CD	39675	1.92965	0.380142	0.294747	0.363144	0.00362497	0.29	0.023245	0.28
ENSG00000174099	MSRB3	253827	FBgn0037847	SelR	41309	0.916122	0.473958	0.132378	0.4375	0.000314882	0.41	0.00603432	0.38
ENSG00000125459	MSTO1	55154	FBgn0020272	mst	33119	0.531782	0.410526	0.240988	0.407666	0.0112177	0.29	0.0790123	0.28
ENSG00000156469	MTERFD1	51001	FBgn0037008	mTerf3	40279	0.764327	0.368505	0.0845309	0.434087	0.00576239	0.28	0.00338123	0.33
ENSG00000122085	MTERFD2	130916	FBgn0031419	CG15390	33422	1.21474	0.271216	0.194924	0.375758	0.0724367	0.16	0.0832487	0.22
ENSG00000188786	MTF1	4520	FBgn0040305	MTF-1	39089	0.651177	0.382913	0.332619	0.286614	0.000359612	0.3	0.0535714	0.22
ENSG00000103707	MTFMT	123263	FBgn0039836	CG1750	43699	0.879114	0.382177	0.492754	0.434698	0.00353813	0.28	0.188406	0.32
ENSG00000242114	MTFP1	51537	FBgn0030883	CG7772	32776	0.912698	0.495984	0.220096	0.502033	0.471372	0.43	0	0.43
ENSG00000100714	MTHFD1	4522	FBgn0020385	pug	41279	0.86668	0.600357	0.298573	0.57989	0.0060297	0.61	0.0358876	0.59
ENSG00000103248	MTHFSD	64779	FBgn0263594	lost	40559	1.73049	0.40557	0.0168919	0.285015	0.067079	0.29	0.0019305	0.2
ENSG00000085760	MTIF2	4528	FBgn0039588	CG12413	43382	1.02882	0.485099	0.0972716	0.506705	0.0534913	0.45	0.0276789	0.47
ENSG00000163719	MTMR14	64419	FBgn0027506	EDTP	36959	0.391609	0.431795	0.130797	0.375725	0.00107626	0.34	0.00452101	0.3
ENSG00000104643	MTMR9	66036	FBgn0035945	CG5026	39026	1.71973	0.50759	0.287752	0.449462	0.0234664	0.48	0.0186047	0.42
ENSG00000135297	MTO1	25821	FBgn0034735	CG4610	37571	0.850207	0.493169	0.322058	0.546142	0.0185275	0.49	0.0485946	0.54
ENSG00000198793	MTOR	2475	FBgn0021796	Tor	47396	0.809653	0.540866	0.161359	0.558165	0.00547531	0.52	0.00142586	0.54
ENSG00000107951	MTPAP	55149	FBgn0024360	CG11418	31081	1.78853	0.386025	0.0494873	0.367102	0.0117405	0.28	0.0084708	0.27
ENSG00000138823	MTTP	4547	FBgn0032904	Mtp	35362	1.08851	0.367263	0.169707	0.370579	0.0655389	0.23	0.0528681	0.23
ENSG00000204544	MUC21	394263	FBgn0260430	CG42525	8674097	1.97624	0.232627	0.364481	0.31424	0.397187	0.11	0.116077	0.16
ENSG00000171195	MUC7	4589	FBgn0034294	Muc55B	37057	1.65911	0.335986	0.342553	0.261168	0.0172552	0.16	0.0521277	0.12
ENSG00000090432	MUL1	79594	FBgn0035483	Mul1	38472	0.697199	0.419508	0.384519	0.436884	0.00493572	0.28	0.0137328	0.3
ENSG00000172732	MUS81	80198	FBgn0040347	mus81	31044	1.50589	0.359347	0.0612529	0.464789	0.477014	0.3	0.00185615	0.38
ENSG00000030304	MUSK	4593	FBgn0020391	Nrk	36445	1.31643	0.338703	0.249127	0.406538	0.0145547	0.31	0.0203725	0.37
ENSG00000167508	MVD	4597	FBgn0030683	CG8239	32520	1.43743	0.5125	0.14174	0.528351	0.109379	0.47	0.026393	0.49
ENSG00000110921	MVK	4598	FBgn0061359	CG33671	3772247	1.05061	0.402357	0.214575	0.408547	0.0297817	0.3	0.0222672	0.31
ENSG00000132382	MYBBP1A	10514	FBgn0001341	l(1)1Bi	31010	1.12071	0.275526	0.105427	0.323919	0.0503735	0.13	0.0373929	0.16
ENSG00000005810	MYCBP2	23077	FBgn0030600	hiw	32429	0.563914	0.432471	0.252632	0.383464	0.000474514	0.38	0.0058037	0.34
ENSG00000140795	MYLK3	91807	FBgn0259678	sqa	36002	0.292692	0.21164	0.185001	0.195195	0.0129212	0.18	0.00442436	0.17
ENSG00000091536	MYO15A	51168	FBgn0263705	Myo10A	32028	1.09635	0.315014	0.26119	0.353577	0.014656	0.24	0.00404712	0.27
ENSG00000196586	MYO6	4646	FBgn0011225	jar	42889	0.841147	0.514137	0.0628056	0.52103	0.000657485	0.51	0.000760622	0.52
ENSG00000124920	MYRF	745	FBgn0034985	CG3328	37871	1.01146	0.406313	0.283354	0.328648	0.0108983	0.28	0.0113126	0.23
ENSG00000156239	N6AMT1	29104	FBgn0031454	CG9960	3771966	2.27251	0.464174	0.331776	0.443452	0.0637281	0.39	0.0529595	0.37
ENSG00000150456	N6AMT2	221143	FBgn0031777	CG9154	33858	1.70277	0.459502	0.424737	0.440957	0.0034713	0.39	0.151692	0.37
ENSG00000173418	NAA20	51126	FBgn0031043	CG14222	32962	0.798912	0.644195	0.273231	0.637037	0.0139057	0.67	0	0.66
ENSG00000111300	NAA25	80018	FBgn0243511	psidin	42389	0.642511	0.398148	0.27765	0.408228	0.0001822	0.29	0.0150533	0.3
ENSG00000139977	NAA30	122830	FBgn0024362	CG11412	31079	0.424214	0.427256	0.0275503	0.384743	0.00216757	0.36	0.0134028	0.33
ENSG00000135040	NAA35	60560	FBgn0034982	CG4065	37866	0.426552	0.476782	0.23866	0.440901	0.000381995	0.39	0.00697837	0.36
ENSG00000110583	NAA40	79829	FBgn0039687	CG7593	43500	0.997224	0.40225	0.690013	0.471947	0.00925422	0.29	0.0389105	0.34
ENSG00000121579	NAA50	80218	FBgn0024188	san	44724	0.649797	0.650888	0.271478	0.597826	0.00161131	0.71	0.00171821	0.65
ENSG00000122390	NAA60	79903	FBgn0036039	Naa60	39142	1.51145	0.490358	0.219884	0.429952	0.0358453	0.48	0.00870827	0.42
ENSG00000253506	NACA2	342538	FBgn0086904	Nacalpha	36409	0	0.502326	0.191525	0.497696	0	0.51	0	0.51
ENSG00000152620	NADKD1	133686	FBgn0033373	CG8080	35918	1.04484	0.394419	0.0944931	0.422115	0.00531315	0.32	0.00876095	0.34
ENSG00000172890	NADSYN1	55191	FBgn0030512	CG9940	32328	1.87721	0.58593	0.109276	0.525625	0.0335639	0.59	0.00219383	0.53
ENSG00000159593	NAE1	8883	FBgn0261112	APP-BP1	39244	0.964664	0.483146	0.19197	0.492366	0.00102299	0.43	0.00553761	0.44
ENSG00000145414	NAF1	92345	FBgn0032701	CG10341	35125	0.707664	0.363023	0.218993	0.317967	0.0102201	0.24	0.0892579	0.21
ENSG00000124357	NAGK	55577	FBgn0038321	CG6218	41863	1.53117	0.437607	0.134605	0.490421	0.056267	0.39	0.0127127	0.44
ENSG00000108784	NAGLU	4669	FBgn0014417	CG13397	46386	0.646654	0.486317	0.206968	0.464439	0.00966417	0.39	0.0627803	0.37
ENSG00000103174	NAGPA	51172	FBgn0261514	nimA	318930	1.73683	0.204531	0.619202	0.186431	0.184018	0.12	0.0143762	0.11
ENSG00000102452	NALCN	259232	FBgn0002917	na	45338	1.66643	0.555428	0.335307	0.432497	3.31e-05	0.54	0.00906736	0.42
ENSG00000188613	NANOS1	340719	FBgn0002962	nos	42297	0.367841	0.294521	0.209922	0.214464	0.0471148	0.16	0.0215997	0.12
ENSG00000095380	NANS	54187	FBgn0038045	Sas	41528	0.945286	0.52182	0.04	0.503584	0.117515	0.48	0.0230769	0.46
ENSG00000147813	NAPRT1	93100	FBgn0031589	CG3714	33626	1.96714	0.516109	0.610138	0.416292	0.397671	0.45	0.0112123	0.36
ENSG00000134440	NARS	4677	FBgn0086443	Aats-asn	35194	1.29353	0.619221	0.341915	0.608124	0.02208	0.72	0.0426388	0.7
ENSG00000137513	NARS2	79731	FBgn0034177	CG6796	36909	1.72686	0.445143	0.614223	0.461594	0.0115468	0.38	0.142228	0.39
ENSG00000135372	NAT10	55226	FBgn0027330	l(1)G0020	31811	0.397656	0.548293	0.396034	0.55754	0.00551475	0.52	0.011898	0.53
ENSG00000109065	NAT9	26151	FBgn0039859	CG11539	43726	0	0.504026	0.295794	0.521667	0	0.46	0.0678426	0.48
ENSG00000104320	NBN	4683	FBgn0261530	nbs	44259	1.41496	0.327586	0.406329	0.301956	0.035211	0.19	0.127292	0.18
ENSG00000010292	NCAPD2	9918	FBgn0039680	CAP-D2	43491	1.73275	0.378301	0.46802	0.384058	0.013601	0.25	0.0318708	0.26
ENSG00000109805	NCAPG	64151	FBgn0259876	Cap-G	36440	0.634169	0.370443	0.0573078	0.278312	0.0312417	0.23	0.017316	0.17
ENSG00000121152	NCAPH	23397	FBgn0014127	barr	35287	0.504322	0.366172	0.104515	0.369161	0.0132426	0.22	0.0163526	0.22
ENSG00000136937	NCBP1	4686	FBgn0022942	Cbp80	44409	0.780201	0.565823	0.196869	0.55875	0.0023428	0.58	0.0436946	0.57
ENSG00000020129	NCDN	23154	FBgn0037447	Neurochondrin	40796	0.731483	0.426155	0.0775134	0.429691	0.00326464	0.27	0.00844206	0.28
ENSG00000213672	NCKIPSD	51517	FBgn0029997	CG2258	31729	0.502407	0.439982	0.167579	0.396588	0.00655255	0.32	0.00292077	0.29
ENSG00000115053	NCL	100996253	FBgn0002780	mod	43764	1.71183	0.240845	0.0289356	0.315498	0.0315167	0.11	0.0130899	0.15
ENSG00000125912	NCLN	56926	FBgn0032217	CG4972	34388	2.65298	0.442274	0.295176	0.44385	0.047391	0.34	0.0223182	0.35
ENSG00000162736	NCSTN	23385	FBgn0039234	nct	42964	1.01652	0.408557	0.298516	0.416787	0.0300363	0.3	0.0407332	0.31
ENSG00000188566	NDOR1	27158	FBgn0035890	CG13667	38956	1.035	0.463146	0.246186	0.482245	0.0402121	0.37	0.0610205	0.39
ENSG00000130414	NDUFA10	4705	FBgn0019957	ND42	42591	2.09961	0.443192	0.208407	0.386568	0.0167127	0.33	0.0035524	0.29
ENSG00000184752	NDUFA12	55967	FBgn0031436	CG3214	33443	2.51691	0.464368	0.309524	0.474178	0.000168672	0.39	0.00476191	0.4
ENSG00000186010	NDUFA13	51079	FBgn0029868	CG3446	31578	0.662512	0.474537	0.170845	0.443723	0.00330355	0.34	0	0.32
ENSG00000128609	NDUFA5	4698	FBgn0047038	CG6463	39214	0.694012	0.525862	1.29946	0.491935	0.00127005	0.49	0.00648649	0.46
ENSG00000184983	NDUFA6	4700	FBgn0033570	CG7712	36159	1.03775	0.441558	0.415094	0.548387	0.137912	0.38	0.00269542	0.47
ENSG00000119421	NDUFA8	4702	FBgn0035046	CG3683	37946	2.07772	0.50969	0.00575816	0.500952	0.0290999	0.44	0	0.43
ENSG00000139180	NDUFA9	4704	FBgn0037001	CG6020	40272	1.71046	0.482759	0.141515	0.4375	0.0324619	0.44	0.00639616	0.39
ENSG00000004779	NDUFAB1	4706	FBgn0011361	mtacp1	38154	0.827222	0.465812	0.575163	0.401473	0.0242918	0.47	0.00831848	0.41
ENSG00000137806	NDUFAF1	51103	FBgn0039689	CG7598	43503	0.776225	0.401631	0.334213	0.443694	0.0337575	0.28	0.0316623	0.31
ENSG00000164182	NDUFAF2	91942	FBgn0263051	CG43346	13084069	1.07365	0.349112	0.0826446	0.393333	0.000793658	0.24	0.0347977	0.27
ENSG00000178057	NDUFAF3	25915	FBgn0034919	CG5569	37783	0.0747448	0.429348	0.159549	0.403061	0.00164636	0.32	0.00483481	0.3
ENSG00000123545	NDUFAF4	29078	FBgn0037777	CG11722	41227	1.25079	0.428571	0.122845	0.369458	0.143891	0.32	0.00215517	0.28
ENSG00000101247	NDUFAF5	79133	FBgn0033891	CG8067	36552	0.940428	0.480193	0.096313	0.497497	0.00839508	0.46	0.00601956	0.47
ENSG00000156170	NDUFAF6	100506538	FBgn0030352	CG15738	32151	1.28789	0.445445	0.0781609	0.444112	0.000580002	0.37	0	0.37
ENSG00000003509	NDUFAF7	55471	FBgn0037880	CG17726	41349	1.45327	0.455782	0.135246	0.459954	0.010885	0.42	0.0628415	0.43
ENSG00000140990	NDUFB10	4716	FBgn0021967	Pdsw	44228	2.11264	0.453488	0.820601	0.490566	0.0214749	0.28	0.00858369	0.3
ENSG00000147123	NDUFB11	54539	FBgn0027785	NP15.6	42282	4.44238	0.361963	0.141566	0.393333	0.959258	0.26	0.0391566	0.29
ENSG00000136521	NDUFB5	4711	FBgn0011455	l(3)neo18	46260	0.816578	0.432099	0.183655	0.439068	0.0058803	0.37	0.00918274	0.37
ENSG00000099795	NDUFB7	4713	FBgn0030605	CG5548	32434	1.24862	0.510949	0.0735069	0.598291	0.00250627	0.44	0.0183767	0.51
ENSG00000147684	NDUFB9	4715	FBgn0032511	CG9306	34747	1.8633	0.411546	0.0462428	0.511574	0.0942261	0.36	0.00462428	0.44
ENSG00000023228	NDUFS1	4719	FBgn0017566	ND75	31762	1.76516	0.549258	0.246486	0.556772	0.0518348	0.6	0	0.61
ENSG00000158864	NDUFS2	4720	FBgn0039331	CG11913	43073	0.588769	0.588193	0.402286	0.520714	0.0536086	0.59	0.0114286	0.52
ENSG00000213619	NDUFS3	4722	FBgn0035404	CG12079	38378	0.334894	0.599747	0.20841	0.597484	0.0425963	0.6	0.0402194	0.6
ENSG00000164258	NDUFS4	4724	FBgn0031021	CG12203	32936	1.35821	0.478095	0.252174	0.457195	0.00515052	0.44	0.0108696	0.42
ENSG00000145494	NDUFS6	4726	FBgn0031684	CG8680	33744	2.11877	0.478495	0.532006	0.470899	0.0529396	0.46	0.059744	0.45
ENSG00000110717	NDUFS8	100616403	FBgn0017567	ND23	44207	0.895654	0.680952	0.125234	0.658986	0.152289	0.7	0	0.67
ENSG00000139350	NEDD1	121441	FBgn0032705	Grip71	35130	1.19385	0.302849	0.0538996	0.312693	0.000238462	0.15	0.0228665	0.16
ENSG00000188986	NELFB	25920	FBgn0027553	NELF-B	31681	1.90497	0.572414	0.246458	0.558923	0.00277566	0.52	0	0.51
ENSG00000101158	NELFCD	51497	FBgn0010416	TH1	32607	0.94679	0.567797	0.306445	0.579585	0.02621	0.53	0	0.54
ENSG00000204356	NELFE	100302242	FBgn0017430	Nelf-E	38982	0.514806	0.331579	0.755216	0.45	0.00370159	0.27	0	0.36
ENSG00000165525	NEMF	9147	FBgn0259152	Clbn	43018	0.359385	0.469021	0.230432	0.508737	0.00380408	0.42	0.0470717	0.46
ENSG00000124257	NEURL2		FBgn0035059	CG3894	37959	1.1258	0.463158	0.0139392	0.409938	0.0217799	0.35	0.00446055	0.31
ENSG00000215041	NEURL4	84461	FBgn0041161	blue	39558	1.077	0.456253	0.338764	0.400375	0.0865902	0.39	0.00967898	0.34
ENSG00000196712	NF1	4763	FBgn0015269	Nf1	43149	0.959999	0.539744	0.256346	0.546871	0.00398343	0.56	0.00188605	0.56
ENSG00000186575	NF2	4771	FBgn0086384	Mer	32979	0.803983	0.564706	0.0695353	0.529134	0.000252517	0.49	0	0.46
ENSG00000162599	NFIA	4774	FBgn0042696	NfI	43782	0.861909	0.421781	0.0705065	0.305048	0.00139239	0.36	0.00471698	0.26
ENSG00000104825	NFKBIB	4793	FBgn0000250	cact	34969	1.47564	0.354869	0.294347	0.252667	0.0108767	0.22	0.00305974	0.16
ENSG00000170322	NFRKB	4798	FBgn0027503	CG11970	41072	1.11882	0.372105	0.10773	0.297145	0.0263808	0.25	0.0335782	0.2
ENSG00000244005	NFS1	9054	FBgn0032393	CG12264	34613	0.521576	0.603209	0.0289126	0.596681	0.0110862	0.69	0.017599	0.69
ENSG00000086102	NFX1	4799	FBgn0001978	stc	34888	0.508773	0.402083	0.354248	0.407173	0.000148797	0.32	0.0296296	0.32
ENSG00000170448	NFXL1	152518	FBgn0035518	CG15011	38518	1.2148	0.357849	0.176471	0.388095	0.0147336	0.31	0.0379507	0.33
ENSG00000001167	NFYA	4800	FBgn0035993	Nf-YA	39091	0.597588	0.338136	0.220615	0.294069	0.000850843	0.26	0.0298373	0.22
ENSG00000120837	NFYB	4801	FBgn0032816	Nf-YB	35261	0.442936	0.362319	0.181471	0.480769	9.43e-05	0.33	0	0.44
ENSG00000129460	NGDN	25983	FBgn0031736	CG11030	33805	1.19741	0.49418	0.337508	0.468876	0.0388052	0.43	0.0078909	0.4
ENSG00000151092	NGLY1	55768	FBgn0033050	Pngl	35527	0.706861	0.409276	0.0552573	0.41954	0.000267244	0.32	0.00189454	0.32
ENSG00000196865	NHLRC2	374354	FBgn0250830	CG12547	3355145	0.35312	0.461892	0.049857	0.467689	0.0178303	0.38	0.0237025	0.39
ENSG00000145912	NHP2	55651	FBgn0029148	NHP2	44005	0.678793	0.535948	0.102259	0.5125	0.00576752	0.43	0	0.41
ENSG00000100138	NHP2L1	4809	FBgn0015393	hoip	44173	1.09183	0.700521	0.0328849	0.706037	6.03e-05	0.76	0.00298954	0.76
ENSG00000196290	NIF3L1	60491	FBgn0014092	CG4278	34970	0.362043	0.362511	0.203582	0.468037	0.0406682	0.31	0.0245052	0.4
ENSG00000177453	NIM1	167359	FBgn0031299	CG4629	33284	0.870489	0.446483	0.497785	0.34152	0.0017121	0.41	0.000927166	0.31
ENSG00000101004	NINL	22981	FBgn0000228	Bsg25D	33757	1.06624	0.186686	0.261455	0.230769	0.00166399	0.1	0.00731957	0.12
ENSG00000132603	NIP7	51388	FBgn0039233	CG7006	42963	0.953286	0.633333	0.159061	0.633333	0.00706138	0.64	0.00260756	0.64
ENSG00000164190	NIPBL	25836	FBgn0026401	Nipped-B	3355136	0.468756	0.321802	0.131444	0.434441	0.000226727	0.25	0.00198184	0.34
ENSG00000158793	NIT1	4817	FBgn0024945	NitFhit	38029	0.257337	0.485219	0.0101266	0.344928	0.00706522	0.44	0.00379747	0.32
ENSG00000114021	NIT2	56954	FBgn0037687	CG8132	41121	1.2067	0.571256	0.138308	0.557126	0.00196125	0.53	0.0145587	0.52
ENSG00000109705	NKX3-2	579	FBgn0004862	bap	42537	0.404643	0.365365	0.474793	0.318499	0.190713	0.28	0.0485003	0.24
ENSG00000163623	NKX6-1	4825	FBgn0040318	HGTX	53446	0.593131	0.377838	0.437772	0.270305	0.00804455	0.37	0.00171579	0.26
ENSG00000073536	NLE1	54475	FBgn0021874	Nle	33234	0.506746	0.583505	0.333713	0.579918	0.058984	0.56	0.00911162	0.56
ENSG00000087095	NLK	51701	FBgn0011817	nmo	38890	0.159669	0.516762	0.39738	0.633333	0.000116396	0.61	0	0.75
ENSG00000169251	NMD3	51068	FBgn0023542	Nmd3	31195	0.991266	0.542744	0.0761697	0.523992	0.000564376	0.52	0.0152339	0.5
ENSG00000143156	NME7	29922	FBgn0028997	nmdyn-D7	41174	2.04594	0.468972	0.0639386	0.455642	0.00013167	0.39	0.00767263	0.38
ENSG00000173614	NMNAT1	64802	FBgn0039254	Nmnat	42987	0.707872	0.461171	0.0942699	0.330763	0.000475353	0.4	0.00369686	0.29
ENSG00000077009	NMRK2	27231	FBgn0035436	CG12016	38411	0.799227	0.455072	0.176491	0.324045	0.029096	0.28	0.00136286	0.2
ENSG00000084092	NOA1	84273	FBgn0034307	CG10914	37075	1.3128	0.37297	0.235638	0.417201	0.0252362	0.29	0.0457644	0.32
ENSG00000141101	NOB1	28987	FBgn0030177	CG2972	31943	0.993116	0.502427	0.356246	0.438559	0.0662383	0.38	0.0514047	0.33
ENSG00000188976	NOC2L	26155	FBgn0032925	CG9246	35386	0.999801	0.452158	0.0459677	0.442124	0.0340924	0.33	0.0225806	0.33
ENSG00000173145	NOC3L	64318	FBgn0037489	CG1234	40870	0.725546	0.4325	0.0629522	0.420925	0.0235994	0.32	0.0231548	0.31
ENSG00000184967	NOC4L	79050	FBgn0029672	CG2875	31326	1.20696	0.401163	0.212275	0.416499	0.120434	0.26	0.028611	0.27
ENSG00000115761	NOL10	79954	FBgn0261535	l(2)34Fd	34839	2.66286	0.496609	0.573382	0.473879	0.00565389	0.44	0.0305589	0.42
ENSG00000256872	NOL12	79159	FBgn0052418	vito	326214	1.04329	0.392801	0.485149	0.316919	0.00440529	0.25	0.0534653	0.2
ENSG00000165271	NOL6	65083	FBgn0261286	Mat89Ba	41973	0.993835	0.411867	0.175336	0.395641	0.00848679	0.32	0.0449328	0.31
ENSG00000162408	NOL9	79707	FBgn0034073	CG8414	36774	1.54825	0.328585	0.571255	0.231826	0.0172045	0.19	0.205579	0.13
ENSG00000166197	NOLC1	9221	FBgn0037137	Nopp140	40433	0.314066	0.277062	0.0981595	0.250539	0.0372809	0.16	0.0327198	0.15
ENSG00000146909	NOM1	64434	FBgn0035336	CG9004	38303	3.45055	0.406977	0.527345	0.409836	0.0916027	0.29	0.0854763	0.29
ENSG00000087269	NOP14	8602	FBgn0010926	l(3)07882	46201	1.49523	0.424737	0.379639	0.42723	0.00337878	0.33	0.0656814	0.33
ENSG00000048162	NOP16	51491	FBgn0039868	CG11563	43735	0.497017	0.264124	0.0902564	0.301127	0.070008	0.16	0.00205128	0.18
ENSG00000111641	NOP2	4839	FBgn0033741	CG8545	36365	0.355736	0.470217	0.31398	0.445941	0.0103982	0.42	0.0953617	0.4
ENSG00000101361	NOP56	100302138	FBgn0038964	Nop56	42633	1.77676	0.505612	0.340426	0.605511	0.227396	0.51	0.0111449	0.61
ENSG00000055044	NOP58	51602	FBgn0026196	nop5	33966	0.720877	0.546314	0.18885	0.565558	0.00750968	0.58	0.0050226	0.6
ENSG00000196943	NOP9	161424	FBgn0033169	CG11123	35664	0.875742	0.354298	0.104879	0.338847	0.12307	0.26	0.0282718	0.25
ENSG00000142546	NOSIP	51070	FBgn0030915	CG6179	32819	1.00972	0.576966	0.248927	0.565689	0.0394767	0.48	0.00858369	0.47
ENSG00000185269	NOTUM	147111	FBgn0044028	Notum	39751	0	0.475806	0.289658	0.351714	0	0.39	0.00625472	0.29
ENSG00000151322	NPAS3	64067	FBgn0262139	trh	38065	1.43757	0.379778	0.217924	0.358274	8.74e-05	0.3	7.6599e-05	0.28
ENSG00000174576	NPAS4	266743	FBgn0039411	dys	43174	0.314516	0.305486	0.283635	0.266304	0.0748597	0.19	0.00650995	0.16
ENSG00000141458	NPC1	4864	FBgn0024320	Npc1a	34358	0.876322	0.493479	0.392584	0.490028	0.0276454	0.45	0.0220776	0.44
ENSG00000215440	NPEPL1	100652930	FBgn0040493	grsm	41587	1.89866	0.59847	0.292117	0.560932	0.0775541	0.61	0.013242	0.57
ENSG00000182446	NPLOC4	55666	FBgn0039348	Npl4	43091	0	0.536732	0.424385	0.500511	0	0.49	0.0212485	0.46
ENSG00000114388	NPRL2	10641	FBgn0030800	CG9104	32677	0.346624	0.551754	0.105547	0.5089	0.00345561	0.45	0.00107701	0.42
ENSG00000103148	NPRL3	8131	FBgn0036397	CG8783	39550	1.05928	0.476526	0.245502	0.443716	0.00364556	0.38	0.00079968	0.35
ENSG00000187258	NPSR1	387129	FBgn0039396	CcapR	2768688	1.33087	0.450928	0.329367	0.34413	0.016811	0.35	0.00128158	0.27
ENSG00000184162	NR2C2AP	126382	FBgn0085242	CG34213	5740468	0.240639	0.443645	0.559865	0.443645	0.0564154	0.39	0.0674536	0.39
ENSG00000119720	NRDE2	55051	FBgn0030625	CG5877	32455	1.01642	0.2689	0.0929014	0.318089	0.0132375	0.14	0.0281086	0.17
ENSG00000137404	NRM	11270	FBgn0038536	CG7655	42128	0.644635	0.431298	0.169742	0.44664	0.0397155	0.29	0.00369004	0.3
ENSG00000164346	NSA2	10412	FBgn0025366	Ip259	34419	0.792864	0.662821	0.0730739	0.66538	0.0845681	0.74	0.00158856	0.75
ENSG00000169189	NSMCE1	197370	FBgn0031848	CG11329	33938	1.13398	0.342105	0.157625	0.387234	0.0346315	0.2	0.0122825	0.23
ENSG00000037474	NSUN2	54888	FBgn0026079	Nsun2	45064	2.29014	0.475445	0.226444	0.488829	0.0180894	0.41	0.0217138	0.42
ENSG00000117481	NSUN4	387338	FBgn0031308	CG4749	33293	2.61643	0.467014	0.433661	0.356528	0.075032	0.36	0.0995086	0.27
ENSG00000130305	NSUN5	55695	FBgn0259704	CG42358	7354421	0.182491	0.358865	0.425688	0.38953	0.115257	0.27	0.0944954	0.3
ENSG00000241058	NSUN6	221078	FBgn0037200	CG11109	40507	1.97044	0.444918	0.0319361	0.475323	0.000226283	0.39	0.0172987	0.41
ENSG00000179299	NSUN7	79730	FBgn0036628	CG13035	39825	1.20746	0.297122	0.127925	0.288678	0.0182895	0.15	0.0212168	0.14
ENSG00000076685	NT5C2	22978	FBgn0052549	CG32549	32822	0.969725	0.576352	0.098127	0.452214	0.000121363	0.59	0.00417345	0.46
ENSG00000178425	NT5DC1	221294	FBgn0035204	CG2277	38148	1.06792	0.376557	0.474893	0.320849	0.000400431	0.29	0.0490463	0.24
ENSG00000157045	NTAN1	123803	FBgn0034371	SP2637	37147	1.22271	0.45914	0.390575	0.45914	0.120635	0.37	0	0.37
ENSG00000065057	NTHL1	4913	FBgn0032907	CG9272	35365	0.329111	0.492521	0.435798	0.396048	0.00310482	0.43	0.116732	0.35
ENSG00000135778	NTPCR	84284	FBgn0037046	CG10581	40326	0.777821	0.447368	0.129231	0.449735	0.0134052	0.42	0.0461538	0.42
ENSG00000103274	NUBP1	4682	FBgn0032597	CG17904	35000	1.33666	0.552083	0.220547	0.56806	0.0091919	0.53	0.00565504	0.55
ENSG00000095906	NUBP2	10101	FBgn0037011	CG4858	40282	2.05071	0.539975	0.0269663	0.562821	0.329518	0.51	0	0.53
ENSG00000151413	NUBPL	80224	FBgn0032986	CG3262	35452	1.67251	0.448276	0.11477	0.488055	0.000277427	0.38	0.0056444	0.41
ENSG00000090273	NUDC	10726	FBgn0021768	nudC	39879	0.368944	0.564955	0.372928	0.563253	0.00295979	0.51	0.00206342	0.51
ENSG00000120526	NUDCD1	84955	FBgn0030342	CG10347	32141	1.32633	0.381361	0.261307	0.383333	0.0185413	0.24	0.0575605	0.24
ENSG00000015676	NUDCD3	23386	FBgn0051251	CG31251	318645	0.420971	0.369344	0.168942	0.43573	0.00216568	0.25	0.110922	0.29
ENSG00000173566	NUDT18	79873	FBgn0037911	CG10898	41384	1.66902	0.459236	0.0846906	0.436275	0.409412	0.36	0.00372266	0.34
ENSG00000164978	NUDT2	318	FBgn0051713	Apf	318908	1.1512	0.52381	0.287113	0.542254	0.000351964	0.44	0.0163132	0.46
ENSG00000167005	NUDT21	11051	FBgn0035987	CG3689	39083	0.521654	0.669604	0.246923	0.64135	0.000606928	0.78	0.000769231	0.75
ENSG00000170917	NUDT6	11162	FBgn0030668	CG8128	32504	1.48243	0.387131	0.124111	0.370707	0.0407646	0.3	0.00869565	0.29
ENSG00000167799	NUDT8	254552	FBgn0030528	CG11095	32348	0.812343	0.416667	0.192081	0.347468	0.519819	0.29	0.0185341	0.24
ENSG00000170502	NUDT9	53343	FBgn0036648	CG4098	39854	1.1478	0.434286	0.0396694	0.495114	0.00108481	0.42	0.0181818	0.48
ENSG00000083635	NUFIP1	26747	FBgn0036812	Nufip	40043	0.378521	0.311785	0.410928	0.302022	0.0200458	0.21	0.204895	0.2
ENSG00000111581	NUP107	57122	FBgn0027868	Nup107	34481	0.832617	0.372973	0.129264	0.408284	0.0109824	0.3	0.0366248	0.32
ENSG00000069248	NUP133	55746	FBgn0039004	Nup133	42680	0.953519	0.402537	0.243581	0.387778	0.0148973	0.27	0.0334511	0.26
ENSG00000113569	NUP155	9631	FBgn0021761	Nup154	34527	0.718731	0.421999	0.348892	0.430037	0.0007225	0.32	0.0268987	0.33
ENSG00000030066	NUP160	23279	FBgn0262647	Nup160	34549	0.887085	0.392061	0.222062	0.399008	0.0138643	0.27	0.0176354	0.27
ENSG00000095319	NUP188	23511	FBgn0033766	CG8771	36397	0.566248	0.364399	0.219068	0.341551	0.00109431	0.21	0.0274238	0.19
ENSG00000155561	NUP205	23165	FBgn0031078	CG11943	33002	1.03659	0.40507	0.18593	0.389952	0.0020806	0.3	0.0195422	0.29
ENSG00000126883	NUP214	8021	FBgn0010660	Nup214	46091	0.528604	0.307337	0.184578	0.375414	0.00782696	0.21	0.0772814	0.26
ENSG00000163002	NUP35	129401	FBgn0030943	CG6540	32851	1.94639	0.342536	0.0399079	0.337362	0.0139694	0.29	0.00306984	0.29
ENSG00000075188	NUP37	79023	FBgn0039301	CG11875	43040	0.540578	0.392638	0.184338	0.4	0.000979624	0.29	0.030492	0.3
ENSG00000120253	NUP43	348995	FBgn0038609	Nup43	42209	1.20232	0.409649	0.201908	0.434823	0.040669	0.26	0.0222576	0.28
ENSG00000093000	NUP50	10762	FBgn0033264	Nup50	35784	2.25258	0.428063	0.083211	0.355201	0.0282156	0.31	0.0244738	0.26
ENSG00000138750	NUP54	53371	FBgn0033737	Nup54	36360	3.15264	0.410256	0.105025	0.340984	0.0439496	0.34	0.0151114	0.28
ENSG00000213024	NUP62	23636	FBgn0034118	Nup62	36830	1.29313	0.356322	0.190083	0.472081	0.0606391	0.28	0.0206612	0.37
ENSG00000125450	NUP85	79902	FBgn0034310	Nup75	37078	0	0.426321	0.281978	0.418663	0	0.3	0.0163465	0.29
ENSG00000108559	NUP88	4927	FBgn0026207	mbo	41562	3.10744	0.361224	0.119625	0.381292	0.0800702	0.25	0.0437842	0.27
ENSG00000153989	NUS1	116150	FBgn0031312	Tango14	33298	0.796209	0.390216	0.280769	0.411271	0.00293122	0.27	0.0551282	0.28
ENSG00000143748	NVL	4931	FBgn0016983	smid	38824	0.589933	0.4669	0.256461	0.423376	0.0116347	0.41	0.0337972	0.38
ENSG00000132661	NXT1	29107	FBgn0028411	Nxt1	37769	1.28278	0.485714	0.0826953	0.511278	0.00470064	0.39	0	0.41
ENSG00000184232	OAF	220323	FBgn0011818	oaf	33435	1.44228	0.537241	0.285472	0.441767	0.117698	0.38	0.00814664	0.31
ENSG00000065154	OAT	4942	FBgn0022774	Oat	40145	1.18811	0.628702	0.14619	0.640371	0.0420781	0.69	0.0101089	0.71
ENSG00000109180	OCIAD1	54940	FBgn0034793	asrij	37637	0.558209	0.370068	0.397968	0.351421	0.000194326	0.29	0.042337	0.28
ENSG00000114026	OGG1	4968	FBgn0027864	Ogg1	31806	0.90383	0.328616	0.0525253	0.40622	0.0227035	0.25	0.0242424	0.31
ENSG00000147162	OGT	8473	FBgn0261403	sxc	35486	3.11155	0.654238	0.218794	0.646207	0.0246175	0.76	9e-05	0.75
ENSG00000138430	OLA1	29789	FBgn0030151	CG1354	31914	1.35421	0.635522	0.310747	0.633921	0.00161133	0.73	0.00126064	0.73
ENSG00000198836	OPA1	4976	FBgn0261276	opa1-like	36578	1.36757	0.509863	0.241044	0.522977	0.0223347	0.49	0.0111824	0.51
ENSG00000125741	OPA3	80207	FBgn0039126	CG13601	42826	1.25035	0.507407	0.101346	0.35817	0.0126628	0.37	0.0110847	0.26
ENSG00000085840	ORC1	4998	FBgn0022772	Orc1	35686	0.304733	0.44096	0.114233	0.410895	0.00676551	0.33	0.0281002	0.31
ENSG00000115942	ORC2	4999	FBgn0015270	Orc2	41703	0.352526	0.43212	0.154273	0.403452	0.000182789	0.34	0.0314088	0.32
ENSG00000135336	ORC3	23595	FBgn0005654	lat	36454	0.821779	0.42088	0.343083	0.415626	0.00218541	0.32	0.0616601	0.31
ENSG00000115947	ORC4	5000	FBgn0023181	Orc4	37970	0.863892	0.462538	0.078329	0.439361	0.0108104	0.44	0.0073107	0.42
ENSG00000164815	ORC5	5001	FBgn0015271	Orc5	34794	1.68649	0.445211	0.175581	0.421014	0.00116268	0.37	0.022093	0.35
ENSG00000091651	ORC6	23594	FBgn0023180	Orc6	36017	0.303359	0.412698	0.101898	0.404669	0.00445612	0.27	0.001998	0.27
ENSG00000130703	OSBPL2	9885	FBgn0034951	CG3860	37825	1.35986	0.495833	0.256093	0.523077	0.000988057	0.46	0.0363886	0.48
ENSG00000117859	OSBPL9	114883	FBgn0033463	CG1513	36028	0.305477	0.508043	0.0789647	0.483418	0.000363141	0.49	0.00811582	0.47
ENSG00000116885	OSCP1	127700	FBgn0033685	CG13178	36300	1.5308	0.335972	0.0387193	0.421634	0.0564933	0.2	0.00744602	0.25
ENSG00000092094	OSGEP	55644	FBgn0036615	CG4933	39811	2.75285	0.666667	0.421296	0.643612	0.341231	0.72	0.0416667	0.7
ENSG00000128694	OSGEPL1	64172	FBgn0031060	CG14231	32982	0.438556	0.417069	0.240827	0.422168	0.0108643	0.38	0.0795866	0.38
ENSG00000198856	OSTC	646567	FBgn0031529	CG9662	33554	0.964031	0.508772	0.671082	0.583893	0.000348088	0.53	0	0.6
ENSG00000081087	OSTM1	28962	FBgn0035440	CG14969	38415	1.25886	0.306387	0.337634	0.324868	0.00135802	0.2	0.0430108	0.21
ENSG00000171540	OTP	23440	FBgn0015524	otp	37364	1.4682	0.366154	0.422947	0.290954	0.00419096	0.26	0.00192065	0.2
ENSG00000068308	OTUD5	55593	FBgn0036180	CG6091	39302	3.65524	0.405721	0.166292	0.351543	0.0434184	0.28	0.0139825	0.25
ENSG00000155463	OXA1L	5018	FBgn0027615	CG6404	39222	1.16922	0.404714	0.484848	0.454271	0.213379	0.3	0.012664	0.34
ENSG00000204237	OXLD1	339229	FBgn0039461	CG5500	43233	0	0.410431	0.3815	0.361277	0	0.29	0.0172459	0.25
ENSG00000151093	OXSM	54995	FBgn0037356	CG12170	40692	0.454553	0.496732	0.0338505	0.520548	0.0104149	0.49	0.00282088	0.51
ENSG00000149380	P4HA3	283208	FBgn0039776	PH4alphaEFB	43620	0.581792	0.444853	0.501975	0.44	0.000461394	0.37	0.00303798	0.37
ENSG00000185624	P4HB	5034	FBgn0014002	Pdi	39651	0	0.599738	0.177137	0.614247	0	0.53	0	0.54
ENSG00000170515	PA2G4	5036	FBgn0035630	CG10576	38645	0.165502	0.554146	0.4	0.558397	0.00250287	0.53	0.00056101	0.53
ENSG00000112530	PACRG	135138	FBgn0034454	CG15120	37248	1.62807	0.472973	0.379245	0.454545	0.00107247	0.42	0.0289966	0.41
ENSG00000006712	PAF1	54623	FBgn0010750	atms	40593	0.360591	0.524796	0.0317292	0.517968	0.0310629	0.48	0.00211528	0.48
ENSG00000007168	PAFAH1B1	5048	FBgn0015754	Lis-1	36791	0.85409	0.65122	0.167569	0.649635	0.000378763	0.7	0.00191144	0.7
ENSG00000171759	PAH	5053	FBgn0001208	Hn	38871	1.51406	0.603982	0.520059	0.603982	0.0153218	0.6	0.01263	0.6
ENSG00000128050	PAICS	10606	FBgn0020513	ade5	32228	1.07749	0.550154	0.521909	0.554002	0.00600905	0.57	0.0307005	0.58
ENSG00000172239	PAIP1	10605	FBgn0034181	CG8963	36913	1.20462	0.356298	0.120362	0.305307	0.000476311	0.21	0.0130964	0.18
ENSG00000077264	PAK3	5063	FBgn0014001	Pak	44039	4.84853	0.548851	0.101978	0.390593	0.0171293	0.59	0.00427579	0.42
ENSG00000135473	PAN2	9924	FBgn0033352	CG8232	35893	0.264035	0.476428	0.0673428	0.461456	0.0174415	0.4	0.0121704	0.39
ENSG00000152520	PAN3	255967	FBgn0035397	CG11486	38369	0.581517	0.379932	0.260454	0.426582	0.00065675	0.34	0.0006226	0.38
ENSG00000112941	PAPD7	11044	FBgn0039251	Trf4-2	42983	1.74854	0.284748	0.0939597	0.379197	0.0214871	0.24	0.00122026	0.32
ENSG00000183760	PAPL	390928	FBgn0030245	CG1637	32019	2.24912	0.557839	0.209315	0.533479	0.0676915	0.51	0.0110895	0.49
ENSG00000163291	PAQR3	152559	FBgn0038256	CG7530	41784	0.863626	0.44373	0.454222	0.393162	0.000305857	0.35	0.00918519	0.31
ENSG00000185345	PARK2	5071	FBgn0041100	park	40336	1.86055	0.506093	0.0971429	0.488243	0.000738942	0.43	0.00476191	0.41
ENSG00000175193	PARL	55486	FBgn0033672	rho-7	36281	1.49682	0.437995	0.0706229	0.472934	0.0378405	0.39	0.00294262	0.42
ENSG00000143799	PARP1	142	FBgn0010247	Parp	3355109	1.31792	0.381328	0	0.389001	0.0466142	0.34	0	0.34
ENSG00000162396	PARS2	25973	FBgn0027082	Aats-pro	38331	1.58881	0.45614	0.545562	0.473071	0.0462124	0.39	0.132544	0.4
ENSG00000115687	PASK	23178	FBgn0034950	Pask	37824	2.54343	0.302256	0.271146	0.408122	0.053548	0.23	0.0329934	0.3
ENSG00000166889	PATL1	219988	FBgn0028470	Patr-1	42058	0.276925	0.329004	0.294585	0.261708	0.00164265	0.18	0.0129964	0.14
ENSG00000007372	PAX6	5080	FBgn0019650	toy	43833	0.720018	0.542813	0.0769315	0.43585	0.00105517	0.6	0	0.48
ENSG00000198807	PAX9	5083	FBgn0003129	Poxm	40990	1.9739	0.394917	0.0985915	0.363964	0.0525104	0.38	0.00550576	0.35
ENSG00000168078	PBK	55872	FBgn0030864	CG8173	32753	2.30141	0.471014	0.295837	0.381072	0.052992	0.4	0.0044287	0.32
ENSG00000163939	PBRM1	55193	FBgn0039227	polybromo	42954	1.28017	0.392541	0.179104	0.375453	0.0010102	0.31	0.01587	0.3
ENSG00000173599	PC	5091	FBgn0027580	CG1516	36020	0.638401	0.677985	0.178693	0.667224	0.000808033	0.67	0.0118993	0.66
ENSG00000090097	PCBP4	57060	FBgn0262737	mub	40436	0.173338	0.496278	0.132696	0.34904	0.0263841	0.42	0.000181994	0.29
ENSG00000150275	PCDH15	65217	FBgn0039709	Cad99C	43528	1.75095	0.317493	0.340872	0.364205	0.000508445	0.23	0.00966035	0.26
ENSG00000165494	PCF11	51585	FBgn0022063	Pcf11	36658	0.613478	0.275884	0.0837115	0.219662	0.0127692	0.19	0.0104892	0.15
ENSG00000185619	PCGF3	10336	FBgn0002283	l(3)73Ah	48903	1.80113	0.593664	0.0603136	0.647147	0.00547063	0.56	0	0.61
ENSG00000126226	PCID2	55795	FBgn0036184	PCID2	39306	0.807316	0.469463	0.243137	0.538397	0.0022801	0.44	0.0298039	0.5
ENSG00000100982	PCIF1	63935	FBgn0037021	CG11399	40295	0.703867	0.508996	0.0731874	0.389493	0.00201553	0.44	0.00581395	0.33
ENSG00000120265	PCMT1	5110	FBgn0086768	Pcmt	40668	1.94614	0.425408	0.02955	0.538348	0.0130046	0.43	0	0.55
ENSG00000125851	PCSK2	5126	FBgn0023179	amon	43215	1.49605	0.590387	0.350826	0.575943	0.00031338	0.6	0.000728863	0.59
ENSG00000185813	PCYT2	5833	FBgn0032482	Pect	34716	0	0.558559	0.181895	0.578456	0	0.57	0.000847338	0.59
ENSG00000114209	PDCD10	11235	FBgn0038331	CG5073	41876	0.588339	0.517296	0.174485	0.527244	0.000329189	0.47	0	0.48
ENSG00000148843	PDCD11	22984	FBgn0039182	CG5728	42899	0.572867	0.302512	0.0218107	0.395804	0.00257831	0.19	0.00740741	0.25
ENSG00000071994	PDCD2	5134	FBgn0021875	Zfrp8	45021	1.29091	0.466085	0.409707	0.462056	0.0100021	0.39	0.0799429	0.38
ENSG00000126249	PDCD2L	84306	FBgn0038055	trus	41540	0.710214	0.343575	0.0648875	0.253608	0.00259103	0.24	0.0460492	0.18
ENSG00000150593	PDCD4	100616113	FBgn0030520	Pdcd4	32337	0.591135	0.425729	0.14588	0.392272	0.00932624	0.38	0	0.35
ENSG00000105185	PDCD5	9141	FBgn0036580	PDCD-5	39776	0.953015	0.496	0.196242	0.466165	0.0230227	0.42	0.00208768	0.39
ENSG00000249915	PDCD6	10016	FBgn0086378	Alg-2	3355106	1.7982	0.52356	0	0.456621	0.0114427	0.53	0	0.47
ENSG00000170248	PDCD6IP	10015	FBgn0086346	ALiX	43330	1.38109	0.436808	0.284127	0.45614	0.0104834	0.38	0.0291005	0.4
ENSG00000174840	PDE12	201626	FBgn0051759	CG31759	326158	0.948258	0.393541	0.798501	0.424941	0.00281591	0.32	0.193172	0.35
ENSG00000138735	PDE5A	8654	FBgn0038237	Pde6	41760	1.2509	0.46819	0.31466	0.366428	0.00410856	0.4	0.00494634	0.32
ENSG00000156973	PDE6D	5147	FBgn0032059	PrBP	34196	0.770001	0.635556	0.0578947	0.631347	0.000259991	0.62	0	0.62
ENSG00000113721	PDGFRB	5159	FBgn0032006	Pvr	34127	1.17081	0.383966	0.478438	0.269288	0.00180849	0.23	0.0069845	0.16
ENSG00000168291	PDHB	5162	FBgn0039635	CG11876	43437	1.88263	0.608171	0.176527	0.598174	0.0846179	0.65	0.00639591	0.64
ENSG00000167004	PDIA3	2923	FBgn0033663	ERp60	36270	0.697114	0.49835	0.215197	0.514656	0.0540018	0.46	0.0110209	0.47
ENSG00000065485	PDIA5	10954	FBgn0032514	CG9302	34750	1.38986	0.502248	0.196378	0.511111	0.00921184	0.42	0.0285987	0.43
ENSG00000143870	PDIA6	10130	FBgn0025678	CaBP1	34976	3.81595	0.570455	0.177554	0.579677	0.0612417	0.58	0.0323841	0.59
ENSG00000090857	PDPR	55066	FBgn0029706	CG3626	31377	1.1802	0.508912	0.169139	0.476393	0.0651494	0.42	0.00763035	0.4
ENSG00000088356	PDRG1	81572	FBgn0033467	CG15863	36034	0.507565	0.453634	0.222985	0.457071	0.00126086	0.27	0.0137221	0.27
ENSG00000148459	PDSS1	23590	FBgn0051005	qless	43697	2.16648	0.479518	0.290179	0.456422	0.00107855	0.44	0.00132722	0.42
ENSG00000164494	PDSS2	57107	FBgn0037044	CG10585	40323	1.0491	0.464495	0.10687	0.41369	0.000120518	0.38	0.012573	0.34
ENSG00000179889	PDXDC1	101060433	FBgn0031174	CG1486	33108	0.822032	0.391709	0.0969313	0.362285	0.0280002	0.27	0.0272772	0.25
ENSG00000160209	PDXK	8566	FBgn0085484	CG34455	39066	1.26267	0.507479	0.524609	0.520833	0.0225853	0.44	0.0162131	0.45
ENSG00000165650	PDZD8	118987	FBgn0030358	CG10362	32157	1.10914	0.333622	0.308489	0.371263	0.0137188	0.22	0.0211664	0.24
ENSG00000152684	PELO	53918	FBgn0011207	pelo	34286	0.981437	0.629437	0.464639	0.613502	0.0154591	0.66	0.006182	0.64
ENSG00000124299	PEPD	5184	FBgn0000455	Dip-C	47769	1.55673	0.567951	0.101554	0.570265	0.00989284	0.5	0.00103627	0.5
ENSG00000100029	PES1	23481	FBgn0032138	CG4364	34287	1.21211	0.530045	0.640272	0.497076	0.0130352	0.43	0.00510856	0.4
ENSG00000059691	PET112	5188	FBgn0039153	CG5463	42861	1.5124	0.46918	0.406165	0.50646	0.00208794	0.4	0.0797824	0.43
ENSG00000127980	PEX1	5189	FBgn0013563	Pex1	45460	0.320992	0.314367	0.615312	0.400928	0.00281846	0.22	0.0373346	0.28
ENSG00000157911	PEX10	5192	FBgn0035233	Pex10	38182	1.10565	0.373796	0.297066	0.432553	0.084324	0.27	0.0354523	0.31
ENSG00000108733	PEX12	5193	FBgn0031282	Pex12	33256	1.03195	0.308264	0.173954	0.372615	0.0127796	0.24	0.0380228	0.29
ENSG00000162928	PEX13	5194	FBgn0033812	Pex13	36462	0.647074	0.398677	0.143951	0.365152	0.0017793	0.3	0.0551302	0.28
ENSG00000142655	PEX14	5195	FBgn0037020	Pex14	40294	1.20724	0.312113	0.151899	0.420238	0.00695395	0.21	0.00886076	0.28
ENSG00000121680	PEX16	9409	FBgn0037019	Pex16	40293	1.06573	0.449904	0.0907272	0.4565	0.0903325	0.33	0.0213476	0.34
ENSG00000162735	PEX19	5824	FBgn0032407	Pex19	34630	0.46587	0.416945	0.509459	0.426941	0.00671071	0.29	0.0810811	0.29
ENSG00000164751	PEX2	5828	FBgn0035876	Pex2	38941	0.75528	0.389071	0.0995106	0.422301	0.00428152	0.26	0.00326264	0.28
ENSG00000034693	PEX3	8504	FBgn0036484	Pex3	39652	1.01469	0.429848	0.233086	0.41645	0.00147944	0.34	0.0316049	0.33
ENSG00000124587	PEX6	5190	FBgn0033564	Pex6	3772165	1.84854	0.359524	0.358748	0.392791	0.0541333	0.26	0.0401284	0.28
ENSG00000112357	PEX7	5191	FBgn0035922	Pex7	38994	1.0574	0.474716	0.419964	0.452311	0.000514454	0.42	0.0134471	0.4
ENSG00000178921	PFAS	5198	FBgn0000052	ade2	33847	1.1239	0.540857	0.281661	0.534466	0.0976218	0.5	0.0580013	0.49
ENSG00000113068	PFDN1	5201	FBgn0031776	CG13993	33857	0.965584	0.497268	0.0947368	0.481481	0.000878054	0.34	0	0.33
ENSG00000143256	PFDN2	5202	FBgn0010741	l(3)01239	46121	0.872067	0.471861	0.175023	0.508159	0.000113921	0.44	0	0.48
ENSG00000101132	PFDN4	5203	FBgn0035603	CG10635	38615	1.12135	0.49005	0.461078	0.475845	0.00128675	0.4	0	0.38
ENSG00000123349	PFDN5	5204	FBgn0038976	CG7048	42647	0.25024	0.484848	0.135965	0.444444	0.000961538	0.36	0.0438596	0.33
ENSG00000204220	PFDN6	10471	FBgn0036918	CG7770	40176	0.427363	0.49354	0.233792	0.509333	0.00923077	0.43	0.00196464	0.45
ENSG00000197121	PGAP1	80055	FBgn0029789	CG3160	31487	0.381987	0.357918	0.29938	0.336735	0.000766631	0.24	0.0356877	0.23
ENSG00000161395	PGAP3	93210	FBgn0033088	CG3271	35570	2.22067	0.501042	0.0220234	0.485859	0.0375058	0.38	0.0123882	0.36
ENSG00000142657	PGD	5226	FBgn0004654	Pgd	31185	1.3027	0.664596	0.0798601	0.66736	0.0689463	0.71	0.00932673	0.72
ENSG00000164219	PGGT1B	5229	FBgn0015000	betaggt-I	33704	0.835694	0.48099	0.320499	0.459072	0.00211364	0.41	0.0183352	0.39
ENSG00000130313	PGLS	25796	FBgn0030239	CG17333	32013	1.70362	0.472868	0.178669	0.502058	0.190062	0.4	0.0729262	0.42
ENSG00000161031	PGLYRP2	114770	FBgn0035976	PGRP-LC	39063	1.61814	0.219329	0.636297	0.242949	0.0864014	0.1	0.0407264	0.11
ENSG00000013375	PGM3	5238	FBgn0036298	nst	39434	0.565499	0.509942	0.398377	0.529447	0.0518193	0.5	0.00473453	0.52
ENSG00000087157	PGS1	9489	FBgn0038649	CG7718	42254	0	0.438849	0.186963	0.493927	0	0.38	0.00606367	0.43
ENSG00000204138	PHACTR4	65979	FBgn0052264	CG32264	38438	1.30072	0.327247	0.499596	0.231151	0.00275297	0.26	0.0084903	0.18
ENSG00000164902	PHAX	51808	FBgn0033380	Phax	35926	1.35753	0.384941	0.0837104	0.334805	0.012229	0.28	0.00113122	0.25
ENSG00000167085	PHB	5245	FBgn0002031	l(2)37Cc	49168	0.672482	0.680147	0.461202	0.67029	0.00156928	0.75	0	0.74
ENSG00000215021	PHB2	11331	FBgn0010551	l(2)03709	46038	0.319331	0.6767	0.389368	0.598619	0.00909256	0.69	0.000718391	0.61
ENSG00000109118	PHF12	57649	FBgn0029861	CG3815	31571	0.257899	0.359894	0.146804	0.411541	0.00150466	0.26	0.00334915	0.3
ENSG00000106443	PHF14	9678	FBgn0031606	CG15439	33651	1.17626	0.315691	0.310549	0.278108	0.0085874	0.27	0.0500538	0.24
ENSG00000100410	PHF5A	84844	FBgn0031822	CG9548	33909	0.841492	0.809091	0.533923	0.801802	0	0.95	0	0.95
ENSG00000102893	PHKB	5257	FBgn0031995	CG8475	34114	0.168115	0.483684	0.349832	0.483684	0.000981693	0.45	0.0040404	0.45
ENSG00000040199	PHLPP2	23035	FBgn0032749	Phlpp	35178	1.07232	0.231544	0.0905084	0.321104	0.00716037	0.15	0.0199824	0.2
ENSG00000070047	PHRF1	57661	FBgn0037344	CG2926	40676	1.13692	0.308657	0.0306336	0.221545	0.0136553	0.18	0.0174105	0.13
ENSG00000175287	PHYHD1	254295	FBgn0037819	CG14688	41275	1.40403	0.346801	0.361578	0.357639	0.0394382	0.23	0.013036	0.24
ENSG00000241973	PI4KA	5297	FBgn0261922	PI4KIIIalpha	31247	1.59113	0.519188	0.179172	0.506654	0.0157256	0.45	0.00204638	0.44
ENSG00000100151	PICK1	9463	FBgn0032447	PICK1	34677	0.801609	0.567068	0.448454	0.465086	0.00170182	0.54	0.0912371	0.44
ENSG00000140451	PIF1	80119	FBgn0031540	CG3238	33567	2.04135	0.48778	0.565586	0.471594	0.0422437	0.44	0.0324074	0.43
ENSG00000165195	PIGA	5277	FBgn0034270	CG6401	37020	5.54769	0.475895	0.228128	0.480863	0.294213	0.47	0.111849	0.47
ENSG00000069943	PIGB	9488	FBgn0035464	CG12006	38446	1.3872	0.418171	0.371662	0.412953	0.0507782	0.37	0.055638	0.36
ENSG00000135845	PIGC	100505991	FBgn0035435	CG12077	38410	1.08411	0.443322	0.195851	0.460373	0.0198506	0.36	0.059751	0.37
ENSG00000174227	PIGG	54872	FBgn0033187	CG2144	35685	1.39647	0.354018	0.145699	0.375405	0.0142206	0.26	0.0312213	0.27
ENSG00000142892	PIGK	10026	FBgn0023545	CG4406	31163	0.949241	0.489451	0.0137552	0.544601	0.00062097	0.5	0	0.55
ENSG00000143315	PIGM	93183	FBgn0034649	CG9865	37470	0.285747	0.445232	0.182903	0.404149	0.0115687	0.37	0.0310139	0.33
ENSG00000165282	PIGO	84720	FBgn0034346	CG12263	37118	0.528266	0.38139	0.441086	0.385639	0.00581763	0.29	0.0502049	0.29
ENSG00000185808	PIGP	51227	FBgn0039405	CG14550	43168	1.33317	0.35654	0.431015	0.35654	0.0156901	0.28	0.159635	0.28
ENSG00000087111	PIGS	94005	FBgn0051120	CG31120	42979	0.3245	0.373574	0.172228	0.386816	0.0061655	0.23	0.0202368	0.24
ENSG00000124155	PIGT	51604	FBgn0030035	CG11190	31772	0.905974	0.483852	0.408941	0.441811	0.14551	0.38	0.0329791	0.34
ENSG00000101464	PIGU	128869	FBgn0032052	CG13089	34185	0.791636	0.465134	0.0554217	0.474961	0.000523313	0.37	0.0180723	0.37
ENSG00000060642	PIGV	55650	FBgn0015562	veg	44057	0.143955	0.405003	0.133477	0.444692	0.00311156	0.28	0.01507	0.31
ENSG00000080572	PIH1D3	139212	FBgn0036437	CG5048	39598	4.18531	0.376947	0.413023	0.384127	0.0279698	0.29	0.0055814	0.29
ENSG00000078142	PIK3C3	5289	FBgn0015277	Pi3K59F	37733	0.798129	0.565201	0.468594	0.528275	0.00113102	0.58	0.020567	0.54
ENSG00000117461	PIK3R3	8503	FBgn0020622	Pi3K21B	33203	0.974052	0.407086	0.101985	0.37836	0.0100111	0.3	0	0.28
ENSG00000196455	PIK3R4	30849	FBgn0260935	ird1	41096	0.890684	0.464163	0.0528066	0.469697	0.000368216	0.4	0.00860551	0.4
ENSG00000115020	PIKFYVE	200576	FBgn0028741	fab1	37033	0.611321	0.358913	0.225689	0.416252	0.000702817	0.28	0.0181155	0.32
ENSG00000127445	PIN1	5300	FBgn0015379	dod	33111	0.852073	0.603272	0.176042	0.592369	0.000207958	0.57	0.00926539	0.56
ENSG00000102309	PIN4	5303	FBgn0039305	CG11858	43044	5.27067	0.519231	0.269091	0.623077	0.108411	0.61	0	0.73
ENSG00000158828	PINK1	65018	FBgn0029891	Pink1	31607	2.10013	0.426277	0.0186509	0.343504	0.0204353	0.31	0.0012434	0.25
ENSG00000241878	PISD	23761	FBgn0026576	CG5991	42849	0.712712	0.467556	0.253923	0.392245	0.00375495	0.41	0.0135521	0.34
ENSG00000057757	PITHD1	57095	FBgn0032445	CG6153	34675	0.366402	0.581359	0.487321	0.528736	0.004477	0.55	0.191841	0.5
ENSG00000154217	PITPNC1	26207	FBgn0027872	rdgBbeta	37011	0	0.495984	0.21191	0.603175	0	0.47	0.00696056	0.58
ENSG00000107959	PITRM1	10531	FBgn0033005	CG3107	35475	2.36592	0.45183	0.0754885	0.453578	0.157536	0.38	0.0119893	0.38
ENSG00000127564	PKMYT1	9088	FBgn0040298	Myt1	38649	0.778523	0.380762	0.310019	0.356473	0.0174976	0.28	0.0293006	0.26
ENSG00000184381	PLA2G6	8398	FBgn0036053	iPLA2-VIA	39160	2.05251	0.450372	0.315713	0.409245	0.0111045	0.35	0.0091721	0.32
ENSG00000137055	PLAA	9373	FBgn0024314	Plap	43978	0.971439	0.437317	0.123796	0.441762	0.00133699	0.36	0.019945	0.36
ENSG00000101333	PLCB4	5332	FBgn0262738	norpA	31376	0.986123	0.506979	0.251047	0.552816	2.18e-05	0.49	0.00350254	0.53
ENSG00000075651	PLD1	5337	FBgn0033075	Pld	35554	1.49383	0.380509	0.177603	0.299609	0.00834972	0.34	0.00694707	0.27
ENSG00000179598	PLD6	201164	FBgn0261266	zuc	34609	1.18079	0.384921	0.0621118	0.383399	0.0283781	0.24	0.014197	0.24
ENSG00000116786	PLEKHM2	23207	FBgn0037949	CG17360	41425	1.16844	0.330716	0.10605	0.248892	0.00884254	0.2	0.0316111	0.15
ENSG00000178385	PLEKHM3	389072	FBgn0034694	CG6613	37520	1.05496	0.290407	0.400576	0.306944	0.00953067	0.19	0.0410663	0.2
ENSG00000107020	PLGRKT	55848	FBgn0030559	CG13404	32382	1.7955	0.414966	0.169089	0.396104	0.000375441	0.25	0	0.24
ENSG00000166851	PLK1	5347	FBgn0003124	polo	40232	0.779028	0.54063	0.0760556	0.565972	0.0034613	0.5	0.00104904	0.52
ENSG00000142731	PLK4	10733	FBgn0026371	SAK	40384	0.303082	0.363918	0.0805978	0.459038	0.0749386	0.32	0.026688	0.4
ENSG00000171566	PLRG1	5356	FBgn0030365	Tango4	32168	1.39008	0.533722	0.0735905	0.569156	0.0642903	0.6	0.00712166	0.64
ENSG00000165688	PMPCA	23203	FBgn0033235	CG8728	35748	1.12218	0.544127	0.0440986	0.513789	0.104243	0.5	0.00259403	0.47
ENSG00000122512	PMS2	5395	FBgn0011660	Pms2	36705	1.34121	0.46133	0.149782	0.442343	0.0176108	0.4	0.0412192	0.38
ENSG00000163344	PMVK	10654	FBgn0032811	CG10268	35255	0.613722	0.494792	0.180223	0.502646	0.0460108	0.41	0.0510367	0.42
ENSG00000132424	PNISR	25957	FBgn0051211	CG31211	41443	0.950625	0.300621	0.111952	0.270997	0.000733111	0.2	0.0302822	0.18
ENSG00000039650	PNKP	11284	FBgn0037578	CG9601	40994	0.929317	0.441459	0.0751225	0.439771	0.0199821	0.36	0.0326619	0.36
ENSG00000115946	PNO1	56902	FBgn0027334	l(1)G0004	33033	1.23555	0.519841	0.178759	0.545833	0.0811634	0.54	0.0399579	0.57
ENSG00000138035	PNPT1	87178	FBgn0039846	CG11337	43710	1.30161	0.521073	0.307732	0.529183	0.0293398	0.54	0.0174672	0.55
ENSG00000101346	POFUT1	23509	FBgn0033901	O-fut1	36564	0.743861	0.512027	0.0533526	0.494196	0.00974406	0.44	0.00576784	0.42
ENSG00000186866	POFUT2	23275	FBgn0027791	O-fut2	31098	1.69142	0.476301	0.110145	0.417007	0.0339994	0.38	0.00869565	0.33
ENSG00000163389	POGLUT1	56983	FBgn0086253	rumi	326122	1.18761	0.535714	0.661499	0.510949	0.0289861	0.53	0.0710594	0.5
ENSG00000101868	POLA1	5422	FBgn0259113	DNApol-alpha180	42553	3.60516	0.45668	0.143132	0.448701	0.0156467	0.38	0.0123124	0.38
ENSG00000014138	POLA2	23649	FBgn0005696	DNApol-alpha73	43278	0.37597	0.391304	0.0987415	0.384236	0.00146025	0.27	0.0387222	0.27
ENSG00000062822	POLD1	5424	FBgn0263600	DNApol-delta	39746	1.2009	0.585366	0.17573	0.593407	0.0396889	0.58	0.00915856	0.59
ENSG00000106628	POLD2	5425	FBgn0027903	CG12018	38228	0.898987	0.466951	0.236482	0.508121	0.00320513	0.4	0.0605624	0.43
ENSG00000177084	POLE	5426	FBgn0264326	DNApol-epsilon	42758	1.7529	0.574949	0.611995	0.587806	0.0207332	0.55	0.0420694	0.56
ENSG00000100479	POLE2	5427	FBgn0035644	Pole2	38661	0.754569	0.480708	0.644126	0.48254	0.0131497	0.4	0	0.41
ENSG00000148229	POLE3	54107	FBgn0043002	Chrac-14	3772329	0.305119	0.473923	0.299879	0.544271	0.000581734	0.41	0.0963173	0.48
ENSG00000115350	POLE4	56655	FBgn0034726	Mes4	37560	1.03145	0.441595	0.229381	0.333333	0.00120306	0.33	0.0515464	0.25
ENSG00000140521	POLG	5428	FBgn0004406	tam	34792	1.17593	0.477267	0.483522	0.516448	0.0126623	0.43	0.105985	0.46
ENSG00000170734	POLH	5429	FBgn0037141	DNApol-eta	40438	0.351699	0.43899	0.0899654	0.353672	0.00119117	0.34	0.0427807	0.28
ENSG00000101751	POLI	11201	FBgn0037554	DNApol-iota	40965	1.2143	0.368468	0.100606	0.369968	0.00188959	0.29	0.0151515	0.29
ENSG00000051341	POLQ	10721	FBgn0002905	mus308	41571	0.778531	0.322394	0.0823373	0.405537	0.00208595	0.26	0.0188874	0.32
ENSG00000068654	POLR1A	25885	FBgn0019938	RpI1	36617	0.950116	0.475	0.293686	0.497564	0.0150803	0.41	0.00894294	0.43
ENSG00000125630	POLR1B	84172	FBgn0003278	RpI135	33210	1.59558	0.506021	0.105866	0.50871	0.075717	0.44	0.00600273	0.44
ENSG00000171453	POLR1C	9533	FBgn0031657	CG3756	33712	0.488131	0.540462	0.0379225	0.561562	0.0509958	0.5	0	0.52
ENSG00000186184	POLR1D	51082	FBgn0086447	l(2)37Cg	35196	1.08402	0.423559	0.155586	0.485632	0.034944	0.31	0.000904568	0.35
ENSG00000047315	POLR2B	5431	FBgn0262955	RpII140	41721	1.19346	0.722317	0.377293	0.721088	0.000318072	0.86	0	0.86
ENSG00000102978	POLR2C	5432	FBgn0026373	RpII33	34796	0.755923	0.684848	0.285124	0.684848	0.0637988	0.69	0	0.69
ENSG00000144231	POLR2D	5433	FBgn0263757	Rpb4	326128	1.3816	0.650235	0.389798	0.664269	0.0411201	0.73	0.0753711	0.74
ENSG00000099817	POLR2E	5434	FBgn0033571	Rpb5	36160	2.01721	0.768254	0.796117	0.768254	0.0123265	0.85	0	0.85
ENSG00000100142	POLR2F	5435	FBgn0003275	RpII18	48312	0.562712	0.666667	0.0066335	0.64631	0.0099887	0.68	0	0.66
ENSG00000168002	POLR2G	5436	FBgn0051155	Rpb7	261631	0.49971	0.707364	0.282139	0.703276	0.00329011	0.81	0	0.81
ENSG00000163882	POLR2H	5437	FBgn0037121	Rpb8	40415	0.683239	0.677778	0.0262123	0.682327	0.031836	0.77	0	0.78
ENSG00000105258	POLR2I	5438	FBgn0004855	RpII15	41741	1.03054	0.76	0.387013	0.736434	0.00183262	0.74	0	0.72
ENSG00000148606	POLR3A	11128	FBgn0030687	CG17209	32524	0.71708	0.584892	0.13231	0.587852	0.00330901	0.57	0.00859555	0.57
ENSG00000013503	POLR3B	55703	FBgn0004463	RpIII128	36289	0.932084	0.627832	0.465011	0.625623	0.0125933	0.68	0.00451467	0.68
ENSG00000186141	POLR3C	101060460	FBgn0038057	CG12267	41542	0.498236	0.433833	0.0598504	0.443806	0.00266001	0.33	0.00299252	0.33
ENSG00000168495	POLR3D	661	FBgn0036775	CG5147	40002	1.04761	0.373534	0.258251	0.358233	0.104964	0.23	0.0486393	0.22
ENSG00000132664	POLR3F	10621	FBgn0038951	CG5380	42619	1.12514	0.495781	0.31221	0.534699	0.0290004	0.46	0.0015456	0.5
ENSG00000100413	POLR3H	171568	FBgn0036188	CG7339	39310	0.905653	0.604575	0.228211	0.513889	0.00978567	0.58	0	0.49
ENSG00000161980	POLR3K	51728	FBgn0061362	CG33785	3772344	1.54971	0.660494	0.607463	0.660494	0.00443091	0.7	0.146269	0.7
ENSG00000099821	POLRMT	5442	FBgn0261938	mtRNApol	33285	2.10357	0.487805	0.394922	0.438276	0.197541	0.38	0.0578125	0.34
ENSG00000132963	POMP	51371	FBgn0032884	Pomp	35342	1.72324	0.423168	0.225895	0.445274	5.04e-05	0.4	0.00137741	0.42
ENSG00000130714	POMT1	10585	FBgn0003292	rt	39297	1.12939	0.496653	0.235326	0.418736	0.0674001	0.41	0.0224904	0.35
ENSG00000009830	POMT2	29954	FBgn0086368	tw	31024	1.25742	0.54	0.162876	0.529412	0.0283263	0.5	0.0387216	0.49
ENSG00000104356	POP1	10940	FBgn0026702	l(1)G0045	31475	1.3803	0.338216	0.30007	0.404123	0.00131647	0.25	0.0765987	0.29
ENSG00000105171	POP4	10775	FBgn0035831	CG8038	38889	1.80607	0.377273	0.191489	0.402913	0.0151274	0.27	0.0070922	0.29
ENSG00000167272	POP5	51367	FBgn0036696	CG14057	39915	1.83074	0.376278	0.112853	0.422989	0.169639	0.27	0.0031348	0.3
ENSG00000172336	POP7	10248	FBgn0066304	Rpp20	3772007	0.225225	0.504762	0.0698557	0.423154	0.049203	0.38	0.015186	0.32
ENSG00000127948	POR	5447	FBgn0015623	Cpr	33883	0.949096	0.62451	0.267831	0.62543	0.0244022	0.57	0.002955	0.57
ENSG00000102312	PORCN	64840	FBgn0004957	por	32818	3.44504	0.464931	0.190231	0.408254	0.35839	0.32	0.0231362	0.28
ENSG00000160539	PPAPDC3	84814	FBgn0051717	CG31717	318911	2.03884	0.324723	0.470348	0.431373	0.0808421	0.21	0.00613497	0.28
ENSG00000138621	PPCDC	60490	FBgn0050290	Ppcdc	246533	1.48822	0.534314	0.430638	0.570681	0.00399327	0.5	0.0306383	0.53
[truncated: 1,083 more rows]
