# Supplementary material for: Comparison of inter- and intraspecies variation in humans and fruit flies
Source: Genom Data. 2014 Nov 22;3:49–54. doi: 10.1016/j.gdata.2014.11.010 (PMC4536057; doi:10.1016/j.gdata.2014.11.010)
Supplement: Supplementary Table 2 — Selected gene ontology terms enriched in genes with high conservation between species and high intra-species variability. [file mmc2.xlsx]

## Sheet: Tabelle1
Fly (nt)
GO-term	GO-term id	genes	count	total	p-value
cytosolic part	GO:0044445	cg5525 mrps7 pi3k59f rps23 rpl27a rpl13 rpl23 rps26 rpl8 rpl27 rpl7arps15 rps9	13	59	0.00247
cytosolic ribosome	GO:0005830	mrps7 rps23 rpl27a rpl13 rpl23 rps26 rpl8 rpl27 rps15 rpl7a rps9	11	47	0.00421
structural constituent of the ribosome	GO:0003735	mrps7 tko rps23 rpl27a rpl13 cg4866 rpl23 rps26 rpl8 rpl27 mrpl14rpl7a rps15 rps9	14	111	0.0312
DNA-directed RNA polymerase complex	GO:0000428	rpii15 rpiii128 rpb4 rpb5 rpii140 cg33785	6	20	0.0312
cytosolic small ribosomal subunit	GO:0005843	mrps7 rps23 rps15 rps26 rps9	5	17	0.0628
Fly (aa)
GO-term	GO-term id	genes	count	total	p-value
amino acid metabolic process	GO:0006520	cg9547 aats-gly aats-asn aats-arg cg10361 aats-gln aats-glupro cg6415	8	52	0.00073
tRNA metabolic process	GO:0006399	aats-gly aats-asn aats-argtgt aats-gln aats-glupro	6	31	0.00081
amino acid activation	GO:0043038	aats-gly aats-asn aats-argaats-gln aats-glupro	5	20	0.000816
RNA metabolic process	GO:0016070	tgt cbp80 aats-glupro cg33785 aats-gly rpb4 aats-asn aats-arg aats-gln alien	10	240	0.112
Human (nt)
GO-term	GO-term id	genes	count	total	p-value
cytosolic small ribosomal subunit	GO:0005843	rps16 rps25 rps9	3	17	0.13
cytosolic part	GO:0044445	rps16 cct5 rps25 rps9	4	57	0.13
oxidoreductase activity	GO:0016491	tsta3 etfb qdpr hsd17b10 g6pd prdx4	6	159	0.13
biosynthetic process	GO:0009058	tyms gfm1 ogt rps16 tsta3 rps25 rpl9 atp5a1 qdpr rps9	10	406	0.13
Human (aa)
GO-term	GO-term id	genes	count	total	p-value
cytosolic ribosome	GO:0005830	rps2 rplp0 rps16 rps23 rps9 rpl8	6	43	0.000723
cytosolic part	GO:0044445	rps2 rplp0 rps16 rps23 rps9 rpl8	6	57	0.0018
cytosolic small ribosomal subunit	GO:0005843	rps2 rps16 rps23 rps9	4	17	0.0018
biosynthetic process	GO:0009058	rps2 rps23 rpl8 rplp0 rps16 rpl9gcat atp5a1 rps9	9	406	0.142
